# Supplementary material for: Improvement of malaria diagnostic system based on acridine orange staining
Source: Malar J. 2018 Feb 7;17:72. doi: 10.1186/s12936-018-2214-8 (PMC5804042; doi:10.1186/s12936-018-2214-8)
Supplement: Supplementary file 2 — Additional file 2. AO_Giemsa_PCR diagnoses data for 1018 samples. [file 12936_2018_2214_MOESM2_ESM.xlsx]

## Sheet: Sheet2
ID	Place	Endemicity	AO				Giemsa				PCR		AO+/PCR+	Gm+/PCR+	PCR+/-
		High/Low	Tech-nician	spp	raw data	ｐRBC /WBC	Tech-nician	spp	raw data	ｐRBC /WBC	F=falciparum M=Malariae O=Ovale		1=(+,+) 0=else	1=(+,+) 0=else	1=pos 0=neg
20150806001	Ugina	H	MO	neg	0/100	0	IR	neg		0	neg		0	0	0
20150806002	Ugina	H	MO	neg	0/100	0	IR	neg		0	neg		0	0	0
20150806003	Ugina	H	KM	neg	0/100	0	IR	neg		0	neg		0	0	0
20150806004	Ugina	H	KM	neg	0/100	0	IR	F	3/200	0.015	F		0	1	1
20150806005	Ugina	H	MO	neg	0/100	0	IR	neg		0	neg		0	0	0
20150806006	Ugina	H	MO	F	20/50	0.4	IR	F	96/205	0.468293	F		1	1	1
20150806007	Ugina	H	MO	neg	0/100	0	IR	neg		0	F		0	0	1
20150806008	Ugina	H	KM	neg	0/100	0	IR	F	2/200	0.01	neg		0	0	0
20150806009	Ugina	H	KM	neg	0/100	0	IR	F	578/203	2.84729	F		0	1	1
20150806010	Ugina	H	MO	FG	5+G1/100	0.06	IR	F	9/201	0.0447761	F		1	1	1
20150806011	Ugina	H	MO	neg	0/100	0	IR	neg		0	neg		0	0	0
20150806012	Ugina	H	KM	neg	0/100	0	IR	neg		0	F		0	0	1
20150806013	Ugina	H	KM	neg	0/100	0	IR	neg		0	neg		0	0	0
20150806014	Ugina	H	MO	neg	0/100	0	IR	neg		0	neg		0	0	0
20150806015	Ugina	H	KM	neg	0/100	0	IR	F	2/200	0.01	F		0	1	1
20150806016	Ugina	H	KM	F	13/52	0.25	IR	F	48/204	0.235294	F		1	1	1
20150806017	Ugina	H	MO	neg	0/100	0	IR	neg		0	neg		0	0	0
20150806018	Ugina	H	MO	neg	0/100	0	IR	neg		0	neg		0	0	0
20150806019	Ugina	H	MO	neg	0/100	0	IR	neg		0	neg		0	0	0
20150806020	Ugina	H	MO	neg	0/100	0	IR	neg		0	neg		0	0	0
20150806022	Ugina	H	MO	neg	0/100	0	IR	neg		0	neg		0	0	0
20150806023	Ugina	H	KM	F	15/28	0.535714	IR	F	33/203	0.162562	F		1	1	1
20150806024	Ugina	H	KM	F	1/100	0.01	IR	F	3/201	0.0149254	neg		0	0	0
20150806025	Ugina	H	KM	neg	0/100	0	IR	neg		0	neg		0	0	0
20150806026	Ugina	H	MO	neg	0/100	0	YO	neg		0	neg		0	0	0
20150806027	Ugina	H	MO	neg	0/100	0	YO	neg		0	neg		0	0	0
20150806028	Ugina	H	MO	neg	0/100	0	YO	neg		0	neg		0	0	0
20150806029	Ugina	H	MO	neg	0/100	0	YO	neg		0	neg		0	0	0
20150806030	Ugina	H	MO	F	20/50	0.4	YO	F	4/203	0.0197044	FM		1	1	1
20150806031	Ugina	H	KM	neg	0/100	0	YO	neg		0	F		0	0	1
20150806032	Ugina	H	MO	neg	0/100	0	YO	F	3/202	0.0148515	F		0	1	1
20150806033	Ugina	H	KM	neg	0/100	0	YO	neg		0	neg		0	0	0
20150806034	Ugina	H	MO	neg	0/100	0	YO	neg		0	neg		0	0	0
20150806035	Ugina	H	MO	neg	0/100	0	YO	neg		0	neg		0	0	0
20150806036	Ugina	H	MO	neg	0/100	0	YO	neg		0	neg		0	0	0
20150806037	Ugina	H	MO	neg	0/100	0	YO	neg		0	FM		0	0	1
20150806038	Ugina	H	MO	neg	0/100	0	YO	F	3/201	0.0149254	neg		0	0	0
20150806039	Ugina	H	MO	neg	0/100	0	YO	neg		0	neg		0	0	0
20150806040	Ugina	H	KM	neg	0/100	0	YO	neg		0	F		0	0	1
20150806041	Ugina	H	KM	F	1/100	0.01	KO	neg		0	M		1	0	1
20150806042	Ugina	H	MO	neg	0/100	0	KO	neg		0	neg		0	0	0
20150806043	Ugina	H	KM	F	3/100	0.03	KO	neg		0	neg		0	0	0
20150806044	Ugina	H	MO	neg	0/100	0	KO	F	2/200	0.01	FM		0	1	1
20150806045	Ugina	H	KM	neg	0/100	0	KO	neg		0	F		0	0	1
20150806046	Ugina	H	KM	neg	0/100	0	KO	neg		0	neg		0	0	0
20150806048	Ugina	H	MO	F	15/50	0.3	KO	F	170/200	0.85	FO		1	1	1
20150806049	Ugina	H	MO	F	74/12	6.16667	KO	F	417/200	2.085	F		1	1	1
20150806050	Ugina	H	MO	neg	0/100	0	MO	neg		0	neg		0	0	0
20150806051	Ugina	H	MO	neg	0/100	0	KO	neg		0	neg		0	0	0
20150806052	Ugina	H	MO	neg	0/100	0	KO	neg		0	neg		0	0	0
20150806053	Ugina	H	MO	neg	0/100	0	KO	neg		0	F		0	0	1
20150806054	Ugina	H	MO	neg	0/100	0	KO	neg		0	neg		0	0	0
20150806055	Ugina	H	MO	neg	0/100	0	KO	F	3/200	0.015	F		0	1	1
20150806056	Ugina	H	MO	neg	0/100	0	KO	neg		0	neg		0	0	0
20150806057	Ugina	H	MO	neg	0/100	0	KO	neg		0	O		0	0	1
20150806058	Ugina	H	MO	F	18/52	0.346154	KO	F	116/200	0.58	F		1	1	1
20150806059	Ugina	H	MO	neg	0/100	0	KO	neg		0	neg		0	0	0
20150806060	Ugina	H	KM	F	1/100	0.01	KO	neg		0	FM		1	0	1
20150806061	Ugina	H	KM	neg	0/100	0	KO	neg		0	neg		0	0	0
20150806062	Ugina	H	KM	neg	0/100	0	KO	neg		0	neg		0	0	0
20150806063	Ugina	H	KM	neg	0/100	0	KO	neg		0	F		0	0	1
20150806064	Ugina	H	KM	neg	0/100	0	YO	neg		0	neg		0	0	0
20150806065	Ugina	H	KM	neg	0/100	0	YO	neg		0	neg		0	0	0
20150806066	Ugina	H	KM	neg	0/100	0	YO	neg		0	neg		0	0	0
20150806067	Ugina	H	MO	neg	0/100	0	YO	neg		0	F		0	0	1
20150806068	Ugina	H	KM	neg	0/100	0	YO	neg		0	neg		0	0	0
20150806069	Ugina	H	MO	neg	0/100	0	YO	neg		0	neg		0	0	0
20150806070	Ugina	H	MO	neg	0/100	0	YO	F	4/202	0.019802	F		0	1	1
20150806071	Ugina	H	MO	neg	0/100	0	YO	neg		0	neg		0	0	0
20150806073	Ugina	H	MO	neg	0/100	0	YO	F	3/202	0.0148515	neg		0	0	0
20150806074	Ugina	H	MO	neg	0/100	0	YO	neg		0	neg		0	0	0
20150806075	Ugina	H	MO	neg	0/100	0	YO	neg		0	M		0	0	1
20150806076	Ugina	H	MO	neg	0/100	0	YO	neg		0	neg		0	0	0
20150806077	Ugina	H	KM	neg	0/100	0	YO	neg		0	neg		0	0	0
20150806078	Ugina	H	KM	neg	0/100	0	YO	neg		0	neg		0	0	0
20150806079	Ugina	H	KM	neg	0/100	0	YO	neg		0	neg		0	0	0
20150806080	Ugina	H	KM	neg	0/100	0	YO	neg		0	neg		0	0	0
20150806081	Ugina	H	MO	neg	0/100	0	YO	neg		0	F		0	0	1
20150806082	Ugina	H	MO	neg	0/100	0	YO	neg		0	neg		0	0	0
20150806083	Ugina	H	MO	neg	0/100	0	YO	neg		0	F		0	0	1
20150806084	Ugina	H	KM	F	1/100	0.01	YO	neg		0	neg		0	0	0
20150806085	Ugina	H	MO	neg	0/100	0	YO	neg		0	neg		0	0	0
20150806086	Ugina	H	KM	neg	0/100	0	YO	neg		0	neg		0	0	0
20150806087	Ugina	H	KM	neg	0/100	0	YO	neg		0	neg		0	0	0
20150806088	Ugina	H	MO	F	36/18	2	YO	FM	314/203	1.5468	FMO		1	1	1
20150806089	Ugina	H	MO	FM	16/50,PmSch	0.32	IR	FM	56/202	0.277228	FM		1	1	1
20150806090	Ugina	H	MO	neg	0/100	0	IR	neg		0	neg		0	0	0
20150806091	Ugina	H	MO	neg	0/100	0	IR	neg		0	neg		0	0	0
20150806092	Ugina	H	KM	neg	0/100	0	IR	neg		0	neg		0	0	0
20150806093	Ugina	H	KM	neg	0/100	0	IR	neg		0	neg		0	0	0
20150806094	Ugina	H	KM	neg	0/100	0	IR	neg		0	neg		0	0	0
20150806095	Ugina	H	KM	F	4/100	0.04	IR	F	17/200	0.085	FMO		1	1	1
20150806096	Ugina	H	MO	F	13/56	0.232143	IR	F	58/201	0.288557	F		1	1	1
20150806097	Ugina	H	MO	neg	0/100	0	IR	neg		0	neg		0	0	0
20150806098	Ugina	H	MO	neg	0/100	0	IR	neg		0	neg		0	0	0
20150806099	Ugina	H	KM	neg	0/100	0	IR	neg		0	F		0	0	1
20150806100	Ugina	H	MO	neg	0/100	0	IR	neg		0	neg		0	0	0
20150806101	Ugina	H	KM	neg	0/100	0	YO	neg		0	F		0	0	1
20150806102	Ugina	H	MO	neg	0/100	0	YO	neg		0	F		0	0	1
20150806103	Ugina	H	MO	neg	0/100	0	YO	neg		0	F		0	0	1
20150806104	Ugina	H	MO	neg	0/100	0	YO	F	3/201	0.0149254	neg		0	0	0
20150806105	Ugina	H	KM	neg	0/100	0	YO	neg		0	neg		0	0	0
20150806106	Ugina	H	KM	neg	0/100	0	YO	neg		0	F		0	0	1
20150806107	Ugina	H	MO	neg	0/100	0	YO	neg		0	F		0	0	1
20150806108	Ugina	H	MO	F	13/31	0.419355	YO	F	161/203	0.793103	F		1	1	1
20150806109	Ugina	H	MO	neg	0/100	0	YO	neg		0	FO		0	0	1
20150806110	Ugina	H	MO	neg	0/100	0	YO	neg		0	F		0	0	1
20150806111	Ugina	H	KM	neg	0/100	0	YO	neg		0	F		0	0	1
20150806112	Ugina	H	KM	neg	0/100	0	YO	neg		0	M		0	0	1
20150806113	Ugina	H	KM	neg	0/100	0	YO	neg		0	neg		0	0	0
20150806114	Ugina	H	MO	neg	0/100	0	YO	neg		0	FM		0	0	1
20150806115	Ugina	H	MO	neg	0/100	0	YO	neg		0	neg		0	0	0
20150806116	Ugina	H	MO	neg	0/100	0	YO	neg		0	F		0	0	1
20150806117	Ugina	H	MO	neg	0/100	0	YO	neg		0	FM		0	0	1
20150806118	Ugina	H	KM	F	4/42	0.0952381	YO	neg		0	F		1	0	1
20150806119	Ugina	H	KM	neg	0/100	0	YO	F	3/200	0.015	neg		0	0	0
20150806120	Ugina	H	KM	F	20/15	1.33333	YO	neg		0	F		1	0	1
20150806121	Ugina	H	KM	neg	0/100	0	KO	neg		0	neg		0	0	0
20150806122	Ugina	H	KM	neg	0/100	0	KO	neg		0	neg		0	0	0
20150806123	Ugina	H	KM	F	10/67	0.149254	KO	neg		0	F		1	0	1
20150806124	Ugina	H	KM	F	17/33	0.515152	KO	neg		0	FO		1	0	1
20150806125	Ugina	H	KM	neg	0/100	0	KO	neg		0	neg		0	0	0
20150806126	Ugina	H	KM	neg	0/100	0	KO	neg		0	neg		0	0	0
20150806127	Ugina	H	MO	neg	0/100	0	KO	neg		0	neg		0	0	0
20150806128	Ugina	H	MO	neg	0/100	0	KO	neg		0	neg		0	0	0
20150806129	Ugina	H	MO	neg	0/100	0	KO	F	2/200	0.01	neg		0	0	0
20150806130	Ugina	H	MO	neg	0/100	0	KO	neg		0	neg		0	0	0
20150806131	Ugina	H	KM	neg	0/100	0	KO	neg		0	neg		0	0	0
20150806132	Ugina	H	MO	neg	0/100	0	KO	neg		0	neg		0	0	0
20150806133	Ugina	H	MO	neg	0/100	0	KO	neg		0	F		0	0	1
20150806134	Ugina	H	MO	neg	0/100	0	KO	neg		0	neg		0	0	0
20150806135	Ugina	H	MO	neg	0/100	0	KO	neg		0	neg		0	0	0
20150806136	Ugina	H	MO	neg	0/100	0	KO	neg		0	neg		0	0	0
20150806137	Ugina	H	MO	neg	0/100	0	KO	neg		0	neg		0	0	0
20150806138	Ugina	H	KM	neg	0/100	0	KO	neg		0	neg		0	0	0
20150806139	Ugina	H	KM	neg	0/100	0	KO	neg		0	neg		0	0	0
20150806140	Ugina	H	KM	neg	0/100	0	KO	neg		0	neg		0	0	0
20150806141	Ugina	H	MO	F	67/12	5.58333	KO	neg		0	F		1	0	1
20150806142	Ugina	H	MO	neg	0/100	0	KO	neg		0	neg		0	0	0
20150806143	Ugina	H	MO	neg	0/100	0	MO	neg		0	F		0	0	1
20150806144	Ugina	H	MO	neg	0/100	0	YO	neg		0	neg		0	0	0
20150806145	Ugina	H	MO	neg	0/100	0	YO	neg		0	neg		0	0	0
20150806146	Ugina	H	MO	neg	0/100	0	YO	neg		0	neg		0	0	0
20150806147	Ugina	H	MO	F	12/30	0.4	YO	F	19/201	0.0945274	F		1	1	1
20150806148	Ugina	H	KM	FG	1PfG/100	0.01	YO	neg		0	F		1	0	1
20150806149	Ugina	H	KM	neg	0/100	0	YO	neg		0	neg		0	0	0
20150806150	Ugina	H	KM	neg	0/100	0	YO	neg		0	F		0	0	1
20150806151	Ugina	H	MO	neg	0/100	0	KO	neg		0	neg		0	0	0
20150806152	Ugina	H	MO	neg	0/100	0	KO	neg		0	FM		0	0	1
20150806153	Ugina	H	MO	neg	0/100	0	KO	neg		0	F		0	0	1
20150806154	Ugina	H	KM	neg	0/100	0	KO	neg		0	neg		0	0	0
20150806155	Ugina	H	KM	neg	0/100	0	KO	neg		0	M		0	0	1
20150806156	Ugina	H	MO	neg	0/100	0	KO	neg		0	F		0	0	1
20150806157	Ugina	H	MO	neg	0/100	0	KO	neg		0	F		0	0	1
20150806158	Ugina	H	MO	neg	0/100	0	KO	neg		0	O		0	0	1
20150806159	Ugina	H	MO	neg	0/100	0	MO	neg		0	neg		0	0	0
20150806160	Ugina	H	MO	F	20/30	0.666667	KO	F	38/201	0.189055	FM		1	1	1
20150806161	Ugina	H	MO	neg	0/100	0	IR	neg		0	FO		0	0	1
20150806163	Ugina	H	MO	neg	0/100	0	IR	neg		0	neg		0	0	0
20150806164	Ugina	H	MO	F	7/30	0.233333	IR	neg		0	F		1	0	1
20150806165	Ugina	H	MO	F	13/30	0.433333	IR	F	23/202	0.113861	FMO		1	1	1
20150806166	Ugina	H	KM	F	5/55	0.0909091	IR	neg		0	FM		1	0	1
20150806167	Ugina	H	KM	neg	0/100	0	IR	neg		0	M		0	0	1
20150806168	Ugina	H	MO	neg	0/100	0	IR	neg		0	F		0	0	1
20150806169	Ugina	H	MO	neg	0/100	0	IR	neg		0	neg		0	0	0
20150806170	Ugina	H	MO	F	30/33	0.909091	IR	F	53/201	0.263682	FMO		1	1	1
20150806171	Ugina	H	KM	F	3/100	0.03	IR	neg		0	FM		1	0	1
20150806172	Ugina	H	MO	neg	0/100	0	IR	neg		0	F		0	0	1
20150806173	Ugina	H	KM	neg	0/100	0	MO	neg		0	neg		0	0	0
20150806174	Ugina	H	MO	F	5/30	0.166667	IR	neg		0	FM		1	0	1
20150806175	Ugina	H	MO	neg	0/100	0	IR	neg		0	neg		0	0	0
20150806176	Ugina	H	KM	F	1/150	0.00666667	IR	F	8/200	0.04	FM		1	1	1
20150806177	Ugina	H	MO	F	35/32	1.09375	IR	FM	19/200	0.095	FMO		1	1	1
20150806178	Ugina	H	KM	neg	0/100	0	IR	neg		0	neg		0	0	0
20150807001	Nyakweri	H	KM	FM	2/100,Pm-like	0.02	YO	FM	9/202	0.0445545	FM		1	1	1
20150807002	Nyakweri	H	MO	neg	0/100	0	YO	F	3/202	0.0148515	neg		0	0	0
20150807003	Nyakweri	H	MO	neg	0/100	0	YO	neg		0	F		0	0	1
20150807004	Nyakweri	H	KM	F	6/39	0.153846	YO	F	33/201	0.164179	neg		0	0	0
20150807005	Nyakweri	H	MO	neg	0/100	0	YO	neg		0	neg		0	0	0
20150807006	Nyakweri	H	MO	F	3/50	0.06	YO	FG	6+1/201	0.0348259	F		1	1	1
20150807007	Nyakweri	H	KM	M	1/100,Pm-Sch	0.01	YO	F	16/203	0.0788177	FM		1	1	1
20150807008	Nyakweri	H	KM	neg	0/100	0	YO	neg		0	neg		0	0	0
20150807009	Nyakweri	H	MO	F	12/30	0.4	YO	F	29/202	0.143564	F		1	1	1
20150807010	Nyakweri	H	MO	neg	0/100	0	YO	neg		0	neg		0	0	0
20150807011	Nyakweri	H	KM	neg	0/100	0	YO	neg		0	neg		0	0	0
20150807012	Nyakweri	H	MO	neg	0/100	0	YO	neg		0	F		0	0	1
20150807013	Nyakweri	H	KM	neg	0/100	0	MO	neg		0	neg		0	0	0
20150807014	Nyakweri	H	MO	FG	15/35,1PfG	0.428571	YO	neg		0	F		1	0	1
20150807015	Nyakweri	H	MO	neg	0/100	0	YO	neg		0	neg		0	0	0
20150807016	Nyakweri	H	MO	neg	0/100	0	YO	neg		0	neg		0	0	0
20150807017	Nyakweri	H	MO	neg	0/100	0	YO	FM	3/202	0.0148515	neg		0	0	0
20150807018	Nyakweri	H	KM	neg	0/100	0	YO	neg		0	M		0	0	1
20150807019	Nyakweri	H	MO	F	6/30	0.2	YO	FM	62/205	0.302439	F		1	1	1
20150807020	Nyakweri	H	KM	neg	0/100	0	YO	neg		0	neg		0	0	0
20150807021	Nyakweri	H	KM	neg	0/100	0	YO	neg		0	F		0	0	1
20150807022	Nyakweri	H	KM	neg	0/100	0	YO	neg		0	neg		0	0	0
20150807023	Nyakweri	H	MO	neg	0/100	0	YO	neg		0	neg		0	0	0
20150807024	Nyakweri	H	MO	neg	0/100	0	YO	neg		0	neg		0	0	0
20150807025	Nyakweri	H	MO	F	6/50	0.12	IR	FM	27/200	0.135	F		1	1	1
20150807026	Nyakweri	H	MO	neg	0/100	0	IR	neg		0	neg		0	0	0
20150807027	Nyakweri	H	MO	neg	0/100	0	IR	neg		0	neg		0	0	0
20150807028	Nyakweri	H	KM	neg	0/100	0	IR	neg		0	neg		0	0	0
20150807029	Nyakweri	H	KM	neg	0/100	0	IR	neg		0	M		0	0	1
20150807030	Nyakweri	H	MO	neg	0/100	0	IR	neg		0	F		0	0	1
20150807031	Nyakweri	H	MO	F	14/30	0.466667	IR	FGM	146/205(1/205)	0.712195	FM		1	1	1
20150807032	Nyakweri	H	KM	neg	0/100	0	IR	neg		0	neg		0	0	0
20150807033	Nyakweri	H	MO	F	12/50	0.24	IR	F	3/203	0.0147783	FM		1	1	1
20150807034	Nyakweri	H	MO	neg	0/100	0	IR	M	1/210	0.0047619	M		0	1	1
20150807035	Nyakweri	H	KM	FG	2PfG/100	0.02	IR	neg		0	neg		0	0	0
20150807036	Nyakweri	H	MO	neg	0/100	0	IR	neg		0	neg		0	0	0
20150807037	Nyakweri	H	MO	neg	0/100	0	IR	neg		0	F		0	0	1
20150807038	Nyakweri	H	MO	F	24/32	0.75	IR	FM	143/203	0.704433	FM		1	1	1
20150807039	Nyakweri	H	MO	neg	0/100	0	IR	neg		0	neg		0	0	0
20150807040	Nyakweri	H	KM	F	7/33	0.212121	IR	F	30/200	0.15	F		1	1	1
20150807041	Nyakweri	H	MO	neg	0/100	0	IR	neg		0	F		0	0	1
20150807042	Nyakweri	H	MO	neg	0/100	0	IR	neg		0	neg		0	0	0
20150807043	Nyakweri	H	KM	neg	0/100	0	IR	neg		0	neg		0	0	0
20150807044	Nyakweri	H	MO	neg	0/100	0	IR	neg		0	F		0	0	1
20150807045	Nyakweri	H	MO	neg	0/100	0	YO	F	3/303	0.00990099	FMO		0	1	1
20150807046	Nyakweri	H	MO	neg	0/100	0	YO	neg		0	neg		0	0	0
20150807047	Nyakweri	H	MO	neg	0/100	0	YO	O	2/202	0.00990099	neg		0	0	0
20150807048	Nyakweri	H	KM	neg	0/100	0	YO	neg		0	F		0	0	1
20150807049	Nyakweri	H	MO	neg	0/100	0	YO	neg		0	neg		0	0	0
20150807050	Nyakweri	H	KM	neg	0/100	0	YO	neg		0	neg		0	0	0
20150807051	Nyakweri	H	KM	neg	0/100	0	YO	neg		0	neg		0	0	0
20150807052	Nyakweri	H	MO	F	8/52	0.153846	YO	neg		0	FM		1	0	1
20150807053	Nyakweri	H	MO	neg	0/100	0	YO	neg		0	neg		0	0	0
20150807054	Nyakweri	H	MO	neg	0/100	0	YO	neg		0	F		0	0	1
20150807055	Nyakweri	H	MO	neg	0/100	0	YO	neg		0	F		0	0	1
20150807056	Nyakweri	H	MO	neg	0/100	0	YO	neg		0	neg		0	0	0
20150807057	Nyakweri	H	KM	neg	0/100	0	YO	neg		0	neg		0	0	0
20150807058	Nyakweri	H	MO	neg	0/100	0	YO	neg		0	neg		0	0	0
20150807059	Nyakweri	H	MO	neg	0/100	0	YO	neg		0	neg		0	0	0
20150807060	Nyakweri	H	MO	neg	0/100	0	YO	neg		0	neg		0	0	0
20150807061	Nyakweri	H	KM	neg	0/100	0	YO	neg		0	neg		0	0	0
20150807062	Nyakweri	H	KM	neg	0/100	0	YO	neg		0	F		0	0	1
20150807063	Nyakweri	H	KM	F	3/100	0.03	YO	neg		0	F		1	0	1
20150807064	Nyakweri	H	KM	F	3/100	0.03	YO	F	23/200	0.115	FM		1	1	1
20150807065	Nyakweri	H	MO	neg	0/100	0	YO	neg		0	neg		0	0	0
20150807066	Nyakweri	H	KM	neg	0/100	0	YO	neg		0	neg		0	0	0
20150807067	Nyakweri	H	MO	neg	0/100	0	YO	neg		0	neg		0	0	0
20150807068	Nyakweri	H	MO	neg	0/100	0	YO	neg		0	neg		0	0	0
20150807069	Nyakweri	H	MO	F	130/25	5.2	YO	F	894/201	4.44776	F		1	1	1
20150807070	Nyakweri	H	MO	neg	0/100	0	YO	neg		0	neg		0	0	0
20150807071	Nyakweri	H	MO	neg	0/100	0	YO	neg		0	F		0	0	1
20150807072	Nyakweri	H	MO	neg	0/100	0	YO	neg		0	neg		0	0	0
20150807073	Nyakweri	H	MO	neg	0/100	0	YO	neg		0	neg		0	0	0
20150807074	Nyakweri	H	KM	F	3/40	0.075	YO	FG	6+1/201	0.0348259	FMO		1	1	1
20150807075	Nyakweri	H	KM	neg	0/100	0	YO	F	2/200	0.01	F		0	1	1
20150807076	Nyakweri	H	MO	neg	0/100	0	IR	neg		0	neg		0	0	0
20150807077	Nyakweri	H	MO	neg	0/100	0	IR	neg		0	F		0	0	1
20150807078	Nyakweri	H	MO	neg	0/100	0	IR	M	2/200	0.01	neg		0	0	0
20150807079	Nyakweri	H	MO	neg	0/100	0	IR	neg		0	neg		0	0	0
20150807080	Nyakweri	H	MO	neg	0/100	0	IR	neg		0	neg		0	0	0
20150807081	Nyakweri	H	MO	neg	0/100	0	IR	neg		0	neg		0	0	0
20150807082	Nyakweri	H	MO	neg	0/100	0	IR	neg		0	O		0	0	1
20150807083	Nyakweri	H	MO	F	50/33	1.51515	IR	F	495/220	2.25	FO		1	1	1
20150807084	Nyakweri	H	MO	F	38/10	3.8	IR	F	642/200	3.21	FO		1	1	1
20150807085	Nyakweri	H	KM	F	4/48	0.0833333	IR	FG	12/200(1/200)	0.06	F		1	1	1
20150807086	Nyakweri	H	MO	neg	0/100	0	IR	F	2/202	0.00990099	neg		0	0	0
20150807087	Nyakweri	H	MO	F	2/50	0.04	IR	M	22/202	0.108911	FM		1	1	1
20150807088	Nyakweri	H	MO	F	8/32	0.25	IR	F	29/201	0.144279	F		1	1	1
20150807089	Nyakweri	H	MO	neg	0/50	0	IR	neg		0	neg		0	0	0
20150807090	Nyakweri	H	MO	neg	0/100	0	IR	neg		0	neg		0	0	0
20150807091	Nyakweri	H	MO	neg	0/100	0	IR	neg		0	neg		0	0	0
20150807092	Nyakweri	H	MO	F	11/30	0.366667	IR	FM	11/201	0.0547264	FM		1	1	1
20150807093	Nyakweri	H	MO	F	16/30	0.533333	IR	F	13/204	0.0637255	F		1	1	1
20150807094	Nyakweri	H	KM	neg	0/100	0	IR	F	1/200	0.005	neg		0	0	0
20150807095	Nyakweri	H	KM	FG	2PfG/100	0.02	IR	neg		0	neg		0	0	0
20150807096	Nyakweri	H	MO	neg	0/100	0	IR	neg		0	FO		0	0	1
20150807097	Nyakweri	H	MO	neg	0/100	0	IR	neg		0	neg		0	0	0
20150807098	Nyakweri	H	KM	neg	0/50	0	IR	neg		0	neg		0	0	0
20150807099	Nyakweri	H	MO	neg	0/100	0	IR	neg		0	F		0	0	1
20150807100	Nyakweri	H	MO	neg	0/100	0	IR	neg		0	neg		0	0	0
20150807101	Nyakweri	H	MO	neg	0/100	0	GO	neg		0	O		0	0	1
20150807102	Nyakweri	H	MO	neg	0/100	0	GO	neg		0	neg		0	0	0
20150807103	Nyakweri	H	MO	F	135/15	9	GO	F	350/200	1.75	F		1	1	1
20150807104	Nyakweri	H	MO	neg	0/100	0	GO	neg		0	F		0	0	1
20150807105	Nyakweri	H	MO	F	6/30	0.2	GO	neg		0	FO		1	0	1
20150807106	Nyakweri	H	MO	neg	0/100	0	GO	neg		0	neg		0	0	0
20150807107	Nyakweri	H	MO	neg	0/100	0	GO	neg		0	neg		0	0	0
20150807108	Nyakweri	H	KM	neg	0/100	0	GO	neg		0	neg		0	0	0
20150807109	Nyakweri	H	KM	neg	0/100	0	GO	neg		0	neg		0	0	0
20150807110	Nyakweri	H	MO	neg	0/100	0	GO	neg		0	neg		0	0	0
20150807111	Nyakweri	H	MO	neg	0/100	0	GO	neg		0	neg		0	0	0
20150807112	Nyakweri	H	MO	neg	0/100	0	GO	neg		0	neg		0	0	0
20150807113	Nyakweri	H	KM	F	1/100	0.01	GO	neg		0	F		1	0	1
20150807114	Nyakweri	H	MO	neg	0/100	0	GO	neg		0	neg		0	0	0
20150807115	Nyakweri	H	KM	neg	0/100	0	GO	neg		0	neg		0	0	0
20150807116	Nyakweri	H	MO	neg	0/100	0	GO	F	2/199	0.0100503	FM		0	1	1
20150807117	Nyakweri	H	MO	neg	0/100	0	GO	neg		0	neg		0	0	0
20150807118	Nyakweri	H	MO	F	9/31	0.290323	GO	neg		0	F		1	0	1
20150807119	Nyakweri	H	MO	F	10/50	0.2	GO	neg		0	FMO		1	0	1
20150807120	Nyakweri	H	KM	F	1/100	0.01	GO	neg		0	F		1	0	1
20150807121	Nyakweri	H	MO	neg	0/100	0	GO	neg		0	F		0	0	1
20150807122	Nyakweri	H	MO	neg	0/100	0	GO	neg		0	neg		0	0	0
20150807123	Nyakweri	H	MO	F	3/40	0.075	GO	neg		0	F		1	0	1
20150807124	Nyakweri	H	MO	neg	0/100	0	GO	neg		0	neg		0	0	0
20150807125	Nyakweri	H	MO	neg	0/100	0	GO	neg		0	neg		0	0	0
20150807126	Nyakweri	H	MO	neg	0/100	0	GO	neg		0	neg		0	0	0
20150807127	Nyakweri	H	MO	neg	0/100	0	GO	neg		0	neg		0	0	0
20150807128	Nyakweri	H	MO	neg	0/100	0	GO	neg		0	F		0	0	1
20150807129	Nyakweri	H	KM	neg	0/100	0	GO	neg		0	F		0	0	1
20150807130	Nyakweri	H	KM	neg	0/100	0	GO	neg		0	FM		0	0	1
20150807131	Nyakweri	H	KM	F	1/100	0.01	GO	neg		0	neg		0	0	0
20150807132	Nyakweri	H	MO	neg	0/100	0	GO	neg		0	F		0	0	1
20150807133	Nyakweri	H	MO	F	2/30	0.0666667	GO	F	10/200	0.05	F		1	1	1
20150807134	Nyakweri	H	MO	neg	0/100	0	GO	neg		0	F		0	0	1
20150807135	Nyakweri	H	MO	neg	0/100	0	GO	neg		0	F		0	0	1
20150807136	Nyakweri	H	MO	neg	0/100	0	GO	neg		0	neg		0	0	0
20150807137	Nyakweri	H	MO	F	2/30	0.0666667	GO	neg		0	O		1	0	1
20150807138	Nyakweri	H	MO	F	75/30	2.5	GO	F	191/200	0.955	F		1	1	1
20150807139	Nyakweri	H	MO	F	23/30	0.766667	GO	F	57/200	0.285	F		1	1	1
20150807140	Nyakweri	H	MO	neg	0/100	0	GO	neg		0	neg		0	0	0
20150807141	Nyakweri	H	KM	neg	0/100	0	GO	neg		0	neg		0	0	0
20150807142	Nyakweri	H	KM	F	4/31	0.129032	GO	neg		0	FM		1	0	1
20150807143	Nyakweri	H	KM	neg	0/100	0	GO	neg		0	F		0	0	1
20150807144	Nyakweri	H	KM	neg	0/100	0	GO	neg		0	neg		0	0	0
20150807145	Nyakweri	H	KM	neg	0/100	0	GO	neg		0	F		0	0	1
20150807146	Nyakweri	H	KM	neg	0/100	0	GO	neg		0	F		0	0	1
20150807147	Nyakweri	H	KM	F	25/11	2.27273	GO	F	210/200	1.05	F		1	1	1
20150807148	Nyakweri	H	KM	neg	0/100	0	GO	neg		0	neg		0	0	0
20150807149	Nyakweri	H	MO	neg	0/100	0	GO	neg		0	neg		0	0	0
20150807150	Nyakweri	H	MO	neg	0/100	0	GO	neg		0	neg		0	0	0
20150807151	Nyakweri	H	MO	F	2/30	0.0666667	GO	neg		0	F		1	0	1
20150807152	Nyakweri	H	MO	neg	0/100	0	GO	neg		0	F		0	0	1
20150807153	Nyakweri	H	MO	neg	0/100	0	GO	neg		0	neg		0	0	0
20150807154	Nyakweri	H	MO	neg	0/100	0	GO	neg		0	neg		0	0	0
20150807155	Nyakweri	H	KM	F	19/6	3.16667	GO	neg		0	F		1	0	1
20150807156	Nyakweri	H	KM	neg	0/100	0	GO	neg		0	neg		0	0	0
20150807157	Nyakweri	H	MO	neg	0/100	0	GO	neg		0	neg		0	0	0
20150807158	Nyakweri	H	KM	F	27/16	1.6875	GO	F	8/200	0.04	F		1	1	1
20150807159	Nyakweri	H	MO	neg	0/100	0	GO	neg		0	F		0	0	1
20150807160	Nyakweri	H	KM	neg	0/100	0	GO	neg		0	neg		0	0	0
20150807161	Nyakweri	H	MO	neg	0/100	0	GO	neg		0	neg		0	0	0
20150807162	Nyakweri	H	KM	neg	0/100	0	GO	neg		0	FM		0	0	1
20150807163	Nyakweri	H	MO	neg	0/100	0	GO	neg		0	neg		0	0	0
20150807164	Nyakweri	H	MO	neg	0/100	0	GO	neg		0	F		0	0	1
20150807165	Nyakweri	H	KM	neg	0/100	0	GO	neg		0	neg		0	0	0
20150807166	Nyakweri	H	MO	neg	0/100	0	GO	neg		0	M		0	0	1
20150807167	Nyakweri	H	MO	neg	0/100	0	GO	neg		0	neg		0	0	0
20150807168	Nyakweri	H	MO	F	13/40	0.325	GO	F	6/200	0.03	F		1	1	1
20150807169	Nyakweri	H	MO	neg	0/100	0	GO	neg		0	neg		0	0	0
20150807170	Nyakweri	H	MO	neg	0/100	0	GO	neg		0	neg		0	0	0
20150807171	Nyakweri	H	MO	neg	0/100	0	GO	neg		0	neg		0	0	0
20150807172	Nyakweri	H	KM	F	1/100	0.01	GO	neg		0	M		1	0	1
20150807173	Nyakweri	H	KM	neg	0/100	0	GO	neg		0	FM		0	0	1
20150807174	Nyakweri	H	MO	neg	0/100	0	GO	neg		0	neg		0	0	0
20150807175	Nyakweri	H	KM	neg	0/100	0	GO	neg		0	neg		0	0	0
20150807176	Nyakweri	H	MO	neg	0/100	0	GO	neg		0	neg		0	0	0
20150807177	Nyakweri	H	MO	neg	0/100	0	GO	neg		0	neg		0	0	0
20150807178	Nyakweri	H	KM	neg	0/100	0	GO	neg		0	M		0	0	1
20150807179	Nyakweri	H	MO	neg	0/100	0	GO	neg		0	F		0	0	1
20150807180	Nyakweri	H	MO	neg	0/100	0	GO	FG	(1/200)	0.005	F		0	1	1
20150807181	Nyakweri	H	KM	neg	0/100	0	GO	neg		0	neg		0	0	0
20150807182	Nyakweri	H	MO	neg	0/100	0	GO	neg		0	neg		0	0	0
20150807183	Nyakweri	H	MO	neg	0/100	0	GO	neg		0	F		0	0	1
20150807184	Nyakweri	H	MO	neg	0/100	0	GO	neg		0	neg		0	0	0
20150807185	Nyakweri	H	MO	neg	0/100	0	GO	neg		0	F		0	0	1
20150807186	Nyakweri	H	MO	FG	16/30,PfG	0.533333	GO	FG	(14/200)	0.07	F		1	1	1
20150807187	Nyakweri	H	MO	neg	0/100	0	GO	neg		0	neg		0	0	0
20150807188	Nyakweri	H	MO	neg	0/100	0	GO	neg		0	neg		0	0	0
20150807189	Nyakweri	H	KM	neg	0/100	0	GO	neg		0	neg		0	0	0
20150807190	Nyakweri	H	MO	neg	0/100	0	GO	neg		0	neg		0	0	0
20150807191	Nyakweri	H	MO	neg	0/100	0	GO	neg		0	neg		0	0	0
20150807192	Nyakweri	H	MO	neg	0/100	0	GO	neg		0	neg		0	0	0
20150807193	Nyakweri	H	KM	neg	0/100	0	GO	neg		0	neg		0	0	0
20150807194	Nyakweri	H	MO	neg	0/100	0	GO	neg		0	neg		0	0	0
20150807195	Nyakweri	H	MO	neg	0/100	0	GO	neg		0	neg		0	0	0
20150807196	Nyakweri	H	MO	neg	0/100	0	GO	neg		0	neg		0	0	0
20150807197	Nyakweri	H	MO	F	6/30	0.2	GO	neg		0	F		1	0	1
20150807198	Nyakweri	H	MO	neg	0/100	0	GO	neg		0	neg		0	0	0
20150807199	Nyakweri	H	MO	neg	0/100	0	GO	neg		0	neg		0	0	0
20150807200	Nyakweri	H	MO	M	7/30,Pm	0.233333	GO	neg		0	FM		1	0	1
20150807201	Nyakweri	H	KM	neg	0/100	0	GO	neg		0	neg		0	0	0
20150807202	Nyakweri	H	KM	F	7/16	0.4375	GO	neg		0	F		1	0	1
20150807203	Nyakweri	H	KM	neg	0/100	0	GO	neg		0	neg		0	0	0
20150807204	Nyakweri	H	KM	neg	0/100	0	GO	neg		0	neg		0	0	0
20150807205	Nyakweri	H	KM	neg	0/100	0	GO	neg		0	neg		0	0	0
20150807206	Nyakweri	H	KM	neg	0/100	0	GO	neg		0	neg		0	0	0
20150807207	Nyakweri	H	KM	F	4/32	0.125	GO	neg		0	FM		1	0	1
20150807208	Nyakweri	H	KM	F	4/40	0.1	GO	neg		0	F		1	0	1
20150807209	Nyakweri	H	KM	F	2/100	0.02	GO	neg		0	F		1	0	1
20150807210	Nyakweri	H	KM	neg	0/100	0	GO	neg		0	F		0	0	1
20150807211	Nyakweri	H	MO	neg	0/100	0	GO	neg		0	neg		0	0	0
20150807212	Nyakweri	H	MO	F	16/30	0.533333	GO	neg		0	FM		1	0	1
20150807213	Nyakweri	H	KM	neg	0/100	0	GO	neg		0	neg		0	0	0
20150807214	Nyakweri	H	KM	F	5/20	0.25	GO	FG	(1/200)	0.005	FO		1	1	1
20150807215	Nyakweri	H	KM	neg	0/100	0	GO	neg		0	neg		0	0	0
20150807216	Nyakweri	H	KM	neg	0/100	0	GO	neg		0	F		0	0	1
20150807217	Nyakweri	H	KM	neg	0/100	0	GO	neg		0	neg		0	0	0
20150808001	Ramba	L	MO	neg	0/100	0	KO	F	3/200	0.015	neg		0	0	0
20150808002	Ramba	L	MO	neg	0/100	0	KO	neg		0	neg		0	0	0
20150808003	Ramba	L	MO	neg	0/100	0	KO	neg		0	neg		0	0	0
20150808004	Ramba	L	MO	neg	0/100	0	KO	neg		0	F		0	0	1
20150808005	Ramba	L	MO	neg	0/100	0	KO	neg		0	neg		0	0	0
20150808006	Ramba	L	MO	neg	0/100	0	KO	F	5/200	0.025	F		0	1	1
20150808007	Ramba	L	MO	F	3/50	0.06	KO	neg		0	F		1	0	1
20150808008	Ramba	L	MO	neg	0/100	0	KO	neg		0	neg		0	0	0
20150808009	Ramba	L	MO	neg	0/100	0	KO	neg		0	neg		0	0	0
20150808010	Ramba	L	MO	neg	0/100	0	KO	neg		0	neg		0	0	0
20150808011	Ramba	L	MO	neg	0/100	0	KO	neg		0	neg		0	0	0
20150808012	Ramba	L	MO	neg	0/100	0	KO	neg		0	neg		0	0	0
20150808013	Ramba	L	MO	neg	0/100	0	KO	neg		0	neg		0	0	0
20150808014	Ramba	L	MO	neg	0/100	0	KO	neg		0	neg		0	0	0
20150808015	Ramba	L	MO	neg	0/100	0	KO	neg		0	O		0	0	1
20150808016	Ramba	L	MO	neg	0/100	0	KO	neg		0	neg		0	0	0
20150808017	Ramba	L	MO	neg	0/100	0	KO	neg		0	neg		0	0	0
20150808018	Ramba	L	MO	neg	0/100	0	KO	neg		0	neg		0	0	0
20150808019	Ramba	L	MO	neg	0/100	0	KO	neg		0	neg		0	0	0
20150808020	Ramba	L	MO	neg	0/100	0	KO	neg		0	neg		0	0	0
20150808041	Ramba	L	MO	neg	0/100	0	YO	neg		0	neg		0	0	0
20150808042	Ramba	L	MO	neg	0/100	0	YO	neg		0	neg		0	0	0
20150808043	Ramba	L	MO	F	3/50	0.06	YO	neg		0	F		1	0	1
20150808044	Ramba	L	MO	neg	0/100	0	YO	neg		0	neg		0	0	0
20150808045	Ramba	L	MO	neg	0/100	0	YO	neg		0	neg		0	0	0
20150808046	Ramba	L	MO	neg	0/100	0	YO	neg		0	M		0	0	1
20150808047	Ramba	L	MO	neg	0/100	0	YO	neg		0	neg		0	0	0
20150808048	Ramba	L	MO	neg	0/100	0	YO	neg		0	neg		0	0	0
20150808049	Ramba	L	MO	neg	0/100	0	YO	F	3/201	0.0149254	neg		0	0	0
20150808050	Ramba	L	MO	neg	0/100	0	YO	neg		0	M		0	0	1
20150808051	Ramba	L	MO	neg	0/100	0	IR	neg		0	neg		0	0	0
20150808052	Ramba	L	MO	neg	0/100	0	IR	neg		0	neg		0	0	0
20150808053	Ramba	L	MO	neg	0/100	0	IR	F	3/204	0.0147059	neg		0	0	0
20150808054	Ramba	L	MO	neg	0/100	0	IR	neg		0	neg		0	0	0
20150808055	Ramba	L	MO	neg	0/100	0	IR	neg		0	neg		0	0	0
20150808056	Ramba	L	MO	F	39/30	1.3	IR	FG	136/201 (2/201)	0.676617	F		1	1	1
20150808057	Ramba	L	MO	neg	0/100	0	IR	neg		0	neg		0	0	0
20150808058	Ramba	L	MO	neg	0/100	0	IR	neg		0	neg		0	0	0
20150808059	Ramba	L	MO	neg	0/100	0	IR	F	1/203	0.00492611	neg		0	0	0
20150808060	Ramba	L	MO	neg	0/100	0	IR	neg		0	neg		0	0	0
20150808080	Ramba	L	MO	neg	0/100	0	KO	neg		0	neg		0	0	0
20150808082	Ramba	L	MO	neg	0/100	0	KO	neg		0	neg		0	0	0
20150808083	Ramba	L	MO	neg	0/100	0	KO	neg		0	neg		0	0	0
20150808084	Ramba	L	MO	neg	0/100	0	KO	neg		0	neg		0	0	0
20150808086	Ramba	L	MO	neg	0/100	0	KO	neg		0	neg		0	0	0
20150808087	Ramba	L	MO	neg	0/100	0	KO	neg		0	neg		0	0	0
20150808088	Ramba	L	MO	neg	0/100	0	KO	neg		0	neg		0	0	0
20150808089	Ramba	L	MO	neg	0/100	0	KO	neg		0	neg		0	0	0
20150808090	Ramba	L	MO	neg	0/100	0	KO	neg		0	neg		0	0	0
20150808091	Ramba	L	MO	neg	0/100	0	KO	neg		0	neg		0	0	0
20150808092	Ramba	L	MO	neg	0/100	0	KO	neg		0	neg		0	0	0
20150808093	Ramba	L	MO	neg	0/100	0	KO	neg		0	neg		0	0	0
20150808094	Ramba	L	MO	neg	0/100	0	KO	neg		0	F		0	0	1
20150808095	Ramba	L	MO	neg	0/100	0	KO	neg		0	neg		0	0	0
20150808096	Ramba	L	MO	neg	0/100	0	KO	neg		0	neg		0	0	0
20150808097	Ramba	L	MO	neg	0/100	0	KO	neg		0	neg		0	0	0
20150808098	Ramba	L	MO	neg	0/100	0	KO	neg		0	neg		0	0	0
20150808099	Ramba	L	MO	neg	0/100	0	KO	neg		0	neg		0	0	0
20150808100	Ramba	L	MO	neg	0/100	0	KO	neg		0	M		0	0	1
20150808121	Ramba	L	MO	neg	0/100	0	YO	neg		0	neg		0	0	0
20150808122	Ramba	L	MO	neg	0/100	0	YO	neg		0	neg		0	0	0
20150808123	Ramba	L	MO	neg	0/100	0	YO	neg		0	neg		0	0	0
20150808124	Ramba	L	MO	neg	0/100	0	YO	neg		0	neg		0	0	0
20150808125	Ramba	L	MO	neg	0/100	0	YO	neg		0	neg		0	0	0
20150808126	Ramba	L	MO	neg	0/100	0	KO	neg		0	neg		0	0	0
20150808127	Ramba	L	MO	neg	0/100	0	KO	neg		0	neg		0	0	0
20150808128	Ramba	L	MO	neg	0/100	0	KO	F	4/200	0.02	neg		0	0	0
20150808129	Ramba	L	MO	F	4/50	0.08	KO	neg		0	FMO		1	0	1
20150808130	Ramba	L	MO	neg	0/100	0	KO	neg		0	neg		0	0	0
20150808131	Ramba	L	MO	neg	0/100	0	KO	neg		0	neg		0	0	0
20150808132	Ramba	L	MO	neg	0/100	0	KO	neg		0	neg		0	0	0
20150808133	Ramba	L	MO	neg	0/100	0	KO	neg		0	neg		0	0	0
20150808134	Ramba	L	MO	neg	0/100	0	KO	neg		0	neg		0	0	0
20150808135	Ramba	L	MO	neg	0/100	0	KO	neg		0	neg		0	0	0
20150808136	Ramba	L	MO	neg	0/100	0	KO	neg		0	neg		0	0	0
20150808137	Ramba	L	MO	neg	0/100	0	KO	neg		0	neg		0	0	0
20150808138	Ramba	L	MO	neg	0/100	0	KO	neg		0	neg		0	0	0
20150808139	Ramba	L	MO	neg	0/100	0	KO	neg		0	neg		0	0	0
20150808140	Ramba	L	MO	neg	0/100	0	KO	neg		0	neg		0	0	0
20150808161	Ramba	L	MO	neg	0/100	0	IR	neg		0	neg		0	0	0
20150808162	Ramba	L	MO	neg	0/100	0	IR	neg		0	neg		0	0	0
20150808163	Ramba	L	MO	neg	0/100	0	IR	neg		0	neg		0	0	0
20150808164	Ramba	L	MO	neg	0/100	0	IR	neg		0	neg		0	0	0
20150808165	Ramba	L	MO	neg	0/100	0	IR	neg		0	neg		0	0	0
20150808166	Ramba	L	MO	neg	0/100	0	IR	neg		0	neg		0	0	0
20150808167	Ramba	L	MO	neg	0/100	0	IR	neg		0	F		0	0	1
20150808168	Ramba	L	MO	neg	0/100	0	IR	neg		0	neg		0	0	0
20150808169	Ramba	L	MO	neg	0/100	0	IR	neg		0	neg		0	0	0
20150808170	Ramba	L	MO	neg	0/100	0	IR	neg		0	neg		0	0	0
20150808171	Ramba	L	MO	neg	0/100	0	IR	neg		0	neg		0	0	0
20150808172	Ramba	L	MO	neg	0/100	0	IR	neg		0	neg		0	0	0
20150808173	Ramba	L	MO	neg	0/100	0	IR	neg		0	neg		0	0	0
20150808174	Ramba	L	MO	neg	0/100	0	IR	neg		0	neg		0	0	0
20150808175	Ramba	L	MO	neg	0/100	0	IR	F	6/210	0.0285714	neg		0	0	0
20150808176	Ramba	L	MO	neg	0/100	0	IR	F	2/218	0.00917431	F		0	1	1
20150808177	Ramba	L	MO	neg	0/100	0	IR	F	4/200	0.02	neg		0	0	0
20150808178	Ramba	L	MO	neg	0/100	0	IR	neg		0	neg		0	0	0
20150808179	Ramba	L	MO	F	168/16	10.5	YO	F	2788/200	13.94	F		1	1	1
20150808180	Ramba	L	MO	neg	0/100	0	YO	neg		0	neg		0	0	0
20150808201	Ramba	L	MO	neg	0/100	0	ALPHONCE	neg		0	neg		0	0	0
20150808202	Ramba	L	MO	neg	0/100	0	ALPHONCE	neg		0	neg		0	0	0
20150808203	Ramba	L	MO	neg	0/100	0	ALPHONCE	neg		0	neg		0	0	0
20150808204	Ramba	L	MO	neg	0/100	0	ALPHONCE	neg		0	neg		0	0	0
20150808205	Ramba	L	MO	neg	0/100	0	ALPHONCE	neg		0	neg		0	0	0
20150808206	Ramba	L	MO	neg	0/100	0	ALPHONCE	neg		0	neg		0	0	0
20150808207	Ramba	L	MO	neg	0/100	0	MO	neg	25/200	0	neg		0	0	0
20150808208	Ramba	L	MO	neg	0/100	0	MO	neg	82/200	0	neg		0	0	0
20150808209	Ramba	L	MO	neg	0/100	0	ALPHONCE	neg		0	neg		0	0	0
20150808210	Ramba	L	MO	neg	0/100	0	ALPHONCE	neg		0	neg		0	0	0
20150808211	Ramba	L	MO	neg	0/100	0	ALPHONCE	neg		0	neg		0	0	0
20150808212	Ramba	L	MO	neg	0/100	0	ALPHONCE	neg		0	neg		0	0	0
20150808213	Ramba	L	MO	neg	0/100	0	ALPHONCE	neg		0	neg		0	0	0
20150808214	Ramba	L	MO	neg	0/100	0	ALPHONCE	neg		0	neg		0	0	0
20150808215	Ramba	L	MO	neg	0/100	0	ALPHONCE	neg		0	neg		0	0	0
20150808216	Ramba	L	MO	neg	0/100	0	ALPHONCE	neg		0	neg		0	0	0
20150808217	Ramba	L	MO	neg	0/100	0	ALPHONCE	neg		0	neg		0	0	0
20150808218	Ramba	L	MO	neg	0/100	0	ALPHONCE	neg		0	neg		0	0	0
20150808219	Ramba	L	MO	F	32/27	1.18519	ALPHONCE	F	58/200	0.29	F		1	1	1
20150808220	Ramba	L	MO	neg	0/100	0	ALPHONCE	neg		0	FM		0	0	1
20150808241	Ramba	L	MO	neg	0/100	0	YO	neg		0	neg		0	0	0
20150808242	Ramba	L	MO	neg	0/100	0	YO	neg		0	neg		0	0	0
20150808243	Ramba	L	MO	neg	0/100	0	YO	neg		0	neg		0	0	0
20150808244	Ramba	L	MO	neg	0/100	0	YO	neg		0	F		0	0	1
20150808245	Ramba	L	MO	neg	0/100	0	YO	neg		0	neg		0	0	0
20150808246	Ramba	L	MO	neg	0/100	0	IR	neg		0	neg		0	0	0
20150808247	Ramba	L	MO	neg	0/100	0	IR	neg		0	neg		0	0	0
20150808248	Ramba	L	MO	neg	0/100	0	IR	neg		0	neg		0	0	0
20150808249	Ramba	L	MO	neg	0/100	0	IR	neg		0	neg		0	0	0
20150808250	Ramba	L	MO	neg	0/100	0	IR	neg		0	neg		0	0	0
20150808251	Ramba	L	MO	neg	0/100	0	IR	neg		0	neg		0	0	0
20150808252	Ramba	L	MO	neg	0/100	0	IR	neg		0	neg		0	0	0
20150808253	Ramba	L	MO	neg	0/100	0	IR	neg		0	neg		0	0	0
20150808254	Ramba	L	MO	neg	0/100	0	IR	F	1/200	0.005	neg		0	0	0
20150808255	Ramba	L	MO	neg	0/100	0	IR	neg		0	neg		0	0	0
20150808256	Ramba	L	MO	neg	0/100	0	IR	neg		0	neg		0	0	0
20150808257	Ramba	L	MO	neg	0/100	0	IR	neg		0	neg		0	0	0
20150808258	Ramba	L	MO	neg	0/100	0	IR	neg		0	neg		0	0	0
20150808259	Ramba	L	MO	neg	0/100	0	IR	F	1/200	0.005	F		0	1	1
20150808260	Ramba	L	MO	neg	0/100	0	IR	neg		0	neg		0	0	0
20150808261	Ramba	L	MO	neg	0/100	0	IR	neg		0	neg		0	0	0
20150808262	Ramba	L	MO	neg	0/100	0	IR	neg		0	neg		0	0	0
20150810001	KibuogiＡ	L	MO	F	75/12	6.25	MO	F	1620/200	8.1	F		1	1	1
20150810002	KibuogiＡ	L	MO	neg	0/100	0	MO	neg		0	neg		0	0	0
20150810003	KibuogiＡ	L	MO	neg	0/100	0	MO	neg		0	neg		0	0	0
20150810004	KibuogiＡ	L	MO	neg	0/100	0	MO	neg		0	neg		0	0	0
20150810005	KibuogiＡ	L	MO	neg	0/100	0	MO	neg		0	neg		0	0	0
20150810006	KibuogiＡ	L	MO	neg	0/100	0	MO	neg		0	neg		0	0	0
20150810007	KibuogiＡ	L	MO	neg	0/100	0	MO	neg		0	neg		0	0	0
20150810008	KibuogiＡ	L	MO	neg	0/100	0	MO	neg		0	neg		0	0	0
20150810009	KibuogiＡ	L	MO	neg	0/100	0	MO	neg		0	neg		0	0	0
20150810010	KibuogiＡ	L	MO	neg	0/100	0	MO	neg		0	neg		0	0	0
20150810011	KibuogiＡ	L	MO	neg	0/100	0	MO	neg		0	F		0	0	1
20150810012	KibuogiＡ	L	MO	neg	0/100	0	MO	neg		0	neg		0	0	0
20150810013	KibuogiＡ	L	MO	neg	0/100	0	MO	neg		0	neg		0	0	0
20150810014	KibuogiＡ	L	MO	neg	0/100	0	MO	neg		0	neg		0	0	0
20150810015	KibuogiＡ	L	MO	neg	0/100	0	MO	neg		0	neg		0	0	0
20150810016	KibuogiＡ	L	MO	neg	0/100	0	MO	neg		0	neg		0	0	0
20150810017	KibuogiＡ	L	MO	neg	0/100	0	MO	neg		0	neg		0	0	0
20150810018	KibuogiＡ	L	MO	neg	0/100	0	MO	neg		0	neg		0	0	0
20150810019	KibuogiＡ	L	MO	neg	0/100	0	MO	neg		0	neg		0	0	0
20150810020	KibuogiＡ	L	MO	neg	0/100	0	MO	neg		0	neg		0	0	0
20150810021	KibuogiＡ	L	MO	neg	0/100	0	MO	neg		0	neg		0	0	0
20150810022	KibuogiＡ	L	MO	neg	0/100	0	MO	neg		0	neg		0	0	0
20150810023	KibuogiＡ	L	MO	neg	0/100	0	MO	neg		0	neg		0	0	0
20150810024	KibuogiＡ	L	MO	neg	0/100	0	MO	neg		0	neg		0	0	0
20150810027	KibuogiＡ	L	MO	neg	0/100	0	MO	neg		0	neg		0	0	0
20150810028	KibuogiＡ	L	MO	neg	0/100	0	MO	neg		0	neg		0	0	0
20150810029	KibuogiＡ	L	MO	neg	0/100	0	MO	neg		0	neg		0	0	0
20150810030	KibuogiＡ	L	MO	neg	0/100	0	MO	neg		0	neg		0	0	0
20150810031	KibuogiＡ	L	MO	neg	0/100	0	MO	neg		0	neg		0	0	0
20150810032	KibuogiＡ	L	MO	neg	0/100	0	MO	neg		0	neg		0	0	0
20150810033	KibuogiＡ	L	MO	neg	0/100	0	MO	neg		0	F		0	0	1
20150810034	KibuogiＡ	L	MO	neg	0/100	0	MO	neg		0	neg		0	0	0
20150810035	KibuogiＡ	L	MO	neg	0/100	0	MO	neg		0	F		0	0	1
20150810036	KibuogiＡ	L	MO	neg	0/100	0	MO	neg		0	neg		0	0	0
20150810037	KibuogiＡ	L	MO	neg	0/100	0	MO	neg		0	neg		0	0	0
20150810038	KibuogiＡ	L	MO	neg	0/100	0	MO	neg		0	neg		0	0	0
20150810039	KibuogiＡ	L	MO	neg	0/100	0	MO	neg		0	neg		0	0	0
20150810040	KibuogiＡ	L	MO	neg	0/100	0	MO	neg		0	neg		0	0	0
20150810041	KibuogiＡ	L	MO	neg	0/100	0	MO	neg		0	neg		0	0	0
20150810042	KibuogiＡ	L	MO	neg	0/100	0	MO	neg		0	neg		0	0	0
20150810043	KibuogiＡ	L	MO	neg	0/100	0	MO	neg		0	neg		0	0	0
20150810044	KibuogiＡ	L	MO	neg	0/100	0	MO	neg		0	M		0	0	1
20150810045	KibuogiＡ	L	MO	neg	0/100	0	MO	neg		0	neg		0	0	0
20150810046	KibuogiＡ	L	MO	neg	0/100	0	MO	neg		0	neg		0	0	0
20150810047	KibuogiＡ	L	MO	neg	0/100	0	MO	neg		0	neg		0	0	0
20150810048	KibuogiＡ	L	MO	neg	0/100	0	MO	neg		0	neg		0	0	0
20150810049	KibuogiＡ	L	MO	F	10/50	0.2	MO	FG	58/200 (3/200)	0.29	F		1	1	1
20150810050	KibuogiＡ	L	MO	F	53/40	1.325	MO	F	415/200	2.075	F		1	1	1
20150810051	KibuogiＡ	L	MO	neg	0/100	0	MO	neg		0	neg		0	0	0
20150810052	KibuogiＡ	L	MO	neg	0/100	0	MO	neg		0	neg		0	0	0
20150810053	KibuogiＡ	L	MO	neg	0/100	0	MO	neg		0	neg		0	0	0
20150810054	KibuogiＡ	L	MO	neg	0/100	0	MO	neg		0	F		0	0	1
20150810055	KibuogiＡ	L	MO	neg	0/100	0	MO	neg		0	neg		0	0	0
20150810056	KibuogiＡ	L	MO	neg	0/100	0	MO	neg		0	neg		0	0	0
20150810057	KibuogiＡ	L	MO	neg	0/100	0	MO	neg		0	neg		0	0	0
20150810058	KibuogiＡ	L	MO	F	3/50	0.06	MO	neg		0	F		1	0	1
20150810060	KibuogiＡ	L	MO	neg	0/100	0	MO	neg		0	neg		0	0	0
20150810061	KibuogiＡ	L	MO	neg	0/100	0	MO	neg		0	neg		0	0	0
20150810062	KibuogiＡ	L	MO	neg	0/100	0	MO	neg		0	F		0	0	1
20150810063	KibuogiＡ	L	MO	neg	0/100	0	MO	neg		0	neg		0	0	0
20150810064	KibuogiＡ	L	MO	neg	0/100	0	MO	neg		0	neg		0	0	0
20150810065	KibuogiＡ	L	MO	F	64/35	1.82857	MO	F	375/200	1.875	F		1	1	1
20150810066	KibuogiＡ	L	MO	neg	0/100	0	MO	neg		0	neg		0	0	0
20150810067	KibuogiＡ	L	MO	neg	0/100	0	MO	neg		0	neg		0	0	0
20150810068	KibuogiＡ	L	MO	neg	0/100	0	MO	neg		0	neg		0	0	0
20150810069	KibuogiＡ	L	MO	F	415/12	34.5833	MO	F	2150/200	10.75	F		1	1	1
20150810070	KibuogiＡ	L	MO	neg	0/100	0	MO	neg		0	neg		0	0	0
20150810071	KibuogiＡ	L	MO	neg	0/100	0	MO	neg		0	neg		0	0	0
20150810072	KibuogiＡ	L	MO	neg	0/100	0	MO	neg		0	neg		0	0	0
20150810073	KibuogiＡ	L	MO	neg	0/100	0	MO	neg		0	neg		0	0	0
20150810074	KibuogiＡ	L	MO	neg	0/100	0	MO	neg		0	neg		0	0	0
20150810075	KibuogiＡ	L	MO	FG	16/31 + Pfgam	0.516129	MO	FG	7/200 (31/200)	0.035	F		1	1	1
20150810076	KibuogiＡ	L	MO	neg	0/100	0	MO	neg		0	neg		0	0	0
20150810077	KibuogiＡ	L	MO	neg	0/100	0	MO	neg		0	neg		0	0	0
20150810078	KibuogiＡ	L	MO	neg	0/100	0	MO	neg		0	neg		0	0	0
20150810079	KibuogiＡ	L	MO	neg	0/100	0	MO	neg		0	neg		0	0	0
20150810080	KibuogiＡ	L	MO	neg	0/100	0	MO	neg		0	neg		0	0	0
20150810081	KibuogiＡ	L	MO	neg	0/100	0	MO	neg		0	neg		0	0	0
20150810082	KibuogiＡ	L	MO	neg	0/100	0	MO	neg		0	neg		0	0	0
20150810083	KibuogiＡ	L	MO	neg	0/100	0	MO	neg		0	neg		0	0	0
20150810084	KibuogiＡ	L	MO	neg	0/100	0	MO	neg		0	neg		0	0	0
20150810085	KibuogiＡ	L	MO	neg	0/100	0	MO	neg		0	neg		0	0	0
20150810086	KibuogiＡ	L	MO	neg	0/100	0	MO	neg		0	neg		0	0	0
20150810087	KibuogiＡ	L	MO	neg	0/100	0	MO	neg		0	neg		0	0	0
20150810088	KibuogiＡ	L	MO	neg	0/100	0	MO	neg		0	neg		0	0	0
20150810089	KibuogiＡ	L	MO	neg	0/100	0	MO	neg		0	neg		0	0	0
20150810090	KibuogiＡ	L	MO	neg	0/100	0	MO	neg		0	neg		0	0	0
20150810091	KibuogiＡ	L	MO	neg	0/100	0	MO	neg		0	neg		0	0	0
20150810092	KibuogiＡ	L	MO	neg	0/100	0	MO	neg		0	neg		0	0	0
20150810093	KibuogiＡ	L	MO	neg	0/100	0	MO	neg		0	neg		0	0	0
20150810094	KibuogiＡ	L	MO	neg	0/100	0	MO	neg		0	neg		0	0	0
20150810095	KibuogiＡ	L	MO	neg	0/100	0	MO	neg		0	F		0	0	1
20150810096	KibuogiＡ	L	MO	neg	0/100	0	MO	neg		0	neg		0	0	0
20150810097	KibuogiＡ	L	MO	neg	0/100	0	MO	neg		0	neg		0	0	0
20150810098	KibuogiＡ	L	MO	neg	0/100	0	MO	neg		0	neg		0	0	0
20150810099	KibuogiＡ	L	MO	neg	0/100	0	MO	neg		0	neg		0	0	0
20150810100	KibuogiＡ	L	MO	neg	0/100	0	MO	neg		0	neg		0	0	0
20150810101	KibuogiＡ	L	MO	neg	0/100	0	MO	neg		0	neg		0	0	0
20150810103	KibuogiＡ	L	MO	neg	0/100	0	MO	neg		0	neg		0	0	0
20150810104	KibuogiＡ	L	MO	neg	0/100	0	MO	neg		0	neg		0	0	0
20150810105	KibuogiＡ	L	MO	neg	0/100	0	MO	neg		0	neg		0	0	0
20150810106	KibuogiＡ	L	MO	neg	0/100	0	MO	neg		0	neg		0	0	0
20150810107	KibuogiＡ	L	MO	neg	0/100	0	MO	neg		0	neg		0	0	0
20150810108	KibuogiＡ	L	MO	neg	0/100	0	MO	neg		0	neg		0	0	0
20150810109	KibuogiＡ	L	MO	neg	0/100	0	MO	neg		0	neg		0	0	0
20150810110	KibuogiＡ	L	MO	neg	0/100	0	MO	neg		0	neg		0	0	0
20150810111	KibuogiＡ	L	MO	neg	0/100	0	MO	neg		0	neg		0	0	0
20150810112	KibuogiＡ	L	MO	neg	0/100	0	MO	neg		0	neg		0	0	0
20150811001	Ungoye	H	MO	neg	0/100	0	MO	neg		0	neg		0	0	0
20150811002	Ungoye	H	MO	neg	0/100	0	MO	neg		0	neg		0	0	0
20150811003	Ungoye	H	MO	F	5/35	0.142857	MO	neg		0	F		1	0	1
20150811004	Ungoye	H	MO	F	11/52	0.211538	MO	F	42/200	0.21	F		1	1	1
20150811005	Ungoye	H	MO	neg	0/100	0	MO	neg		0	neg		0	0	0
20150811006	Ungoye	H	MO	neg	0/100	0	MO	neg		0	neg		0	0	0
20150811007	Ungoye	H	MO	neg	0/100	0	MO	neg		0	neg		0	0	0
20150811008	Ungoye	H	MO	neg	0/100	0	MO	neg		0	neg		0	0	0
20150811009	Ungoye	H	MO	neg	0/100	0	MO	neg		0	neg		0	0	0
20150811010	Ungoye	H	MO	neg	0/100	0	MO	neg		0	neg		0	0	0
20150811011	Ungoye	H	MO	neg	0/100	0	MO	M	3/200	0.015	O		0	1	1
20150811012	Ungoye	H	MO	neg	0/100	0	MO	neg		0	neg		0	0	0
20150811013	Ungoye	H	MO	neg	0/100	0	MO	neg		0	neg		0	0	0
20150811014	Ungoye	H	MO	neg	0/100	0	MO	neg		0	F		0	0	1
20150811015	Ungoye	H	MO	neg	0/100	0	MO	neg		0	FO		0	0	1
20150811016	Ungoye	H	MO	neg	0/100	0	MO	neg		0	neg		0	0	0
20150811017	Ungoye	H	MO	neg	0/100	0	MO	neg		0	F		0	0	1
20150811018	Ungoye	H	MO	F	30/54	0.555556	MO	M	145/200	0.725	FO		1	1	1
20150811019	Ungoye	H	MO	neg	0/100	0	MO	neg		0	neg		0	0	0
20150811020	Ungoye	H	MO	neg	0/100	0	MO	neg		0	neg		0	0	0
20150811021	Ungoye	H	MO	neg	0/100	0	MO	neg		0	neg		0	0	0
20150811022	Ungoye	H	MO	neg	0/100	0	MO	neg		0	F		0	0	1
20150811023	Ungoye	H	MO	neg	0/100	0	MO	neg		0	neg		0	0	0
20150811024	Ungoye	H	MO	neg	0/100	0	MO	neg		0	M		0	0	1
20150811025	Ungoye	H	MO	neg	0/100	0	MO	neg		0	neg		0	0	0
20150811026	Ungoye	H	MO	F	22/50	0.44	MO	M	30/200	0.15	M		1	1	1
20150811027	Ungoye	H	MO	neg	0/100	0	MO	neg		0	neg		0	0	0
20150811028	Ungoye	H	MO	F	90/30	3	MO	F	175/200	0.875	FM		1	1	1
20150811029	Ungoye	H	MO	neg	0/100	0	MO	neg		0	F		0	0	1
20150811030	Ungoye	H	MO	neg	0/100	0	MO	neg		0	F		0	0	1
20150811031	Ungoye	H	MO	F	80/30	2.66667	MO	neg		0	FM		1	0	1
20150811032	Ungoye	H	MO	neg	0/100	0	MO	neg		0	neg		0	0	0
20150811033	Ungoye	H	MO	F	4/50	0.08	MO	neg		0	FM		1	0	1
20150811034	Ungoye	H	MO	neg	0/100	0	MO	FG	(2/200)	0.01	F		0	1	1
20150811035	Ungoye	H	MO	neg	0/100	0	MO	neg		0	F		0	0	1
20150811036	Ungoye	H	MO	F	4/50	0.08	MO	F	7/200	0.035	F		1	1	1
20150811037	Ungoye	H	MO	neg	0/100	0	MO	neg		0	neg		0	0	0
20150811038	Ungoye	H	MO	neg	0/100	0	MO	neg		0	neg		0	0	0
20150811039	Ungoye	H	MO	neg	0/100	0	MO	neg	21/202	0	F		0	0	1
20150811040	Ungoye	H	MO	neg	0/100	0	MO	F	2/200	0.01	F		0	1	1
20150811041	Ungoye	H	MO	F	92/35	2.62857	MO	F	240/201	1.19403	FO		1	1	1
20150811042	Ungoye	H	MO	F	8/30	0.266667	MO	FG	14/200 (1/200)	0.07	FO		1	1	1
20150811043	Ungoye	H	MO	neg	0/100	0	MO	neg		0	neg		0	0	0
20150811044	Ungoye	H	MO	neg	0/100	0	MO	neg		0	neg		0	0	0
20150811045	Ungoye	H	MO	neg	0/100	0	MO	neg		0	neg		0	0	0
20150811046	Ungoye	H	MO	F	75/32	2.34375	MO	F	125/200	0.625	F		1	1	1
20150811047	Ungoye	H	MO	F	30/100	0.3	MO	F	121/200	0.605	F		1	1	1
20150811048	Ungoye	H	MO	neg	0/100	0	MO	neg		0	F		0	0	1
20150811049	Ungoye	H	MO	neg	0/100	0	MO	neg		0	neg		0	0	0
20150811050	Ungoye	H	MO	neg	0/100	0	MO	neg		0	FM		0	0	1
20150811051	Ungoye	H	MO	F	5/50	0.1	MO	neg		0	F		1	0	1
20150811052	Ungoye	H	MO	neg	0/100	0	MO	neg		0	F		0	0	1
20150811053	Ungoye	H	MO	neg	0/100	0	MO	neg		0	neg		0	0	0
20150811054	Ungoye	H	MO	neg	0/100	0	MO	F	5/200	0.025	FO		0	1	1
20150811055	Ungoye	H	MO	neg	0/100	0	MO	neg		0	F		0	0	1
20150811056	Ungoye	H	MO	neg	0/100	0	MO	neg		0	F		0	0	1
20150811057	Ungoye	H	MO	F	17/32	0.53125	MO	FGM	25/200 (2/200)	0.125	F		1	1	1
20150811058	Ungoye	H	MO	neg	0/100	0	MO	neg		0	neg		0	0	0
20150811059	Ungoye	H	MO	F	145/12	12.0833	MO	F	2650/200	13.25	F		1	1	1
20150811060	Ungoye	H	MO	neg	0/100	0	MO	neg		0	neg		0	0	0
20150811061	Ungoye	H	MO	neg	0/100	0	MO	neg		0	neg		0	0	0
20150811062	Ungoye	H	MO	F	3/35	0.0857143	MO	neg		0	F		1	0	1
20150811063	Ungoye	H	MO	neg	0/100	0	MO	neg		0	F		0	0	1
20150811064	Ungoye	H	MO	F	5/32	0.15625	MO	neg		0	F		1	0	1
20150811065	Ungoye	H	MO	neg	0/100	0	MO	neg		0	F		0	0	1
20150811066	Ungoye	H	MO	neg	0/100	0	MO	neg		0	neg		0	0	0
20150811067	Ungoye	H	MO	neg	0/100	0	MO	neg		0	neg		0	0	0
20150811068	Ungoye	H	MO	neg	0/100	0	MO	neg		0	neg		0	0	0
20150811069	Ungoye	H	MO	neg	0/100	0	MO	neg		0	neg		0	0	0
20150811070	Ungoye	H	MO	neg	0/100	0	MO	neg		0	neg		0	0	0
20150811071	Ungoye	H	MO	neg	0/100	0	MO	neg		0	F		0	0	1
20150811072	Ungoye	H	MO	F	1/50	0.02	MO	neg		0	F		1	0	1
20150811073	Ungoye	H	MO	neg	0/100	0	MO	neg		0	neg		0	0	0
20150811074	Ungoye	H	MO	F	30/52	0.576923	MO	FG	5/200 (1/200)	0.025	FM		1	1	1
20150811075	Ungoye	H	MO	neg	0/100	0	MO	neg		0	neg		0	0	0
20150811076	Ungoye	H	MO	neg	0/100	0	MO	neg		0	O		0	0	1
20150811077	Ungoye	H	MO	neg	0/100	0	MO	neg		0	neg		0	0	0
20150811078	Ungoye	H	MO	F	3/50	0.06	MO	neg		0	FM		1	0	1
20150811079	Ungoye	H	MO	F	5/50	0.1	MO	neg		0	FMO		1	0	1
20150811080	Ungoye	H	MO	neg	0/100	0	MO	neg		0	F		0	0	1
20150811081	Ungoye	H	MO	neg	0/100	0	MO	neg		0	FM		0	0	1
20150811082	Ungoye	H	MO	neg	0/100	0	MO	neg		0	neg		0	0	0
20150811083	Ungoye	H	MO	FG	6/50 + Pfgam	0.1	MO	FG	4/200 (8/200)	0.02	F		1	1	1
20150811084	Ungoye	H	MO	F	51/36	1.41667	MO	FM	25/200	0.125	F		1	1	1
20150811085	Ungoye	H	MO	neg	0/100	0	MO	neg		0	neg		0	0	0
20150811086	Ungoye	H	MO	neg	0/100	0	MO	neg		0	neg		0	0	0
20150811087	Ungoye	H	MO	F	16/30	0.533333	MO	FM	198/200	0.99	FMO		1	1	1
20150811088	Ungoye	H	MO	neg	0/100	0	MO	neg		0	F		0	0	1
20150811089	Ungoye	H	MO	neg	0/100	0	MO	neg		0	F		0	0	1
20150811090	Ungoye	H	MO	neg	0/100	0	MO	neg		0	neg		0	0	0
20150811091	Ungoye	H	MO	F	3/30	0.1	MO	neg		0	F		1	0	1
20150811092	Ungoye	H	MO	neg	0/100	0	MO	neg		0	neg		0	0	0
20150811093	Ungoye	H	MO	F	40/30	1.33333	MO	F	152/200	0.76	F		1	1	1
20150811094	Ungoye	H	MO	F	2/30	0.0666667	MO	FG	12/200 (5/200)	0.06	FM		1	1	1
20150811095	Ungoye	H	MO	F	4/30	0.133333	MO	FGM	32/200 (4/200)	0.16	FM		1	1	1
20150811096	Ungoye	H	MO	neg	0/100	0	MO	neg		0	neg		0	0	0
20150811097	Ungoye	H	MO	F	14/34	0.411765	MO	FGM	76/200 (1/200)	0.38	FM		1	1	1
20150811098	Ungoye	H	MO	F	40/35	1.14286	MO	F	225/200	1.125	F		1	1	1
20150811099	Ungoye	H	MO	neg	0/100	0	MO	neg		0	neg		0	0	0
20150811100	Ungoye	H	MO	neg	0/100	0	MO	neg		0	neg		0	0	0
20150811101	Ungoye	H	MO	neg	0/100	0	KO	neg		0	neg		0	0	0
20150811102	Ungoye	H	MO	neg	0/100	0	KO	neg		0	neg		0	0	0
20150811103	Ungoye	H	MO	neg	0/100	0	KO	FG	(2/200)	0.01	F		0	1	1
20150811104	Ungoye	H	MO	neg	0/100	0	KO	neg		0	neg		0	0	0
20150811105	Ungoye	H	MO	neg	0/100	0	KO	neg		0	F		0	0	1
20150811106	Ungoye	H	MO	neg	0/100	0	KO	neg		0	FM		0	0	1
20150811107	Ungoye	H	MO	neg	0/100	0	KO	neg		0	neg		0	0	0
20150811108	Ungoye	H	MO	neg	0/100	0	KO	neg		0	F		0	0	1
20150811109	Ungoye	H	MO	F	75/50	1.5	KO	neg		0	FM		1	0	1
20150811110	Ungoye	H	MO	F	8/50	0.16	KO	neg		0	F		1	0	1
20150811111	Ungoye	H	MO	neg	0/100	0	KO	neg		0	F		0	0	1
20150811112	Ungoye	H	MO	neg	0/100	0	KO	neg		0	F		0	0	1
20150811113	Ungoye	H	MO	neg	0/100	0	KO	neg		0	F		0	0	1
20150811114	Ungoye	H	MO	F	121/20	6.05	KO	F	171/200	0.855	FO		1	1	1
20150811115	Ungoye	H	MO	neg	0/100	0	KO	neg		0	neg		0	0	0
20150811116	Ungoye	H	MO	neg	0/100	0	KO	neg		0	neg		0	0	0
20150811117	Ungoye	H	MO	neg	0/100	0	KO	neg		0	neg		0	0	0
20150811118	Ungoye	H	MO	F	4/35	0.114286	KO	F	21/201	0.104478	F		1	1	1
20150811119	Ungoye	H	MO	neg	0/100	0	KO	F	9/200	0.045	FO		0	1	1
20150811120	Ungoye	H	MO	neg	0/100	0	KO	neg		0	neg		0	0	0
20150811121	Ungoye	H	MO	neg	0/100	0	KO	neg		0	neg		0	0	0
20150811122	Ungoye	H	MO	neg	0/100	0	KO	F	2/200	0.01	neg		0	0	0
20150811123	Ungoye	H	MO	neg	0/100	0	KO	neg		0	neg		0	0	0
20150811124	Ungoye	H	MO	F	5/33	0.151515	KO	F	77/200	0.385	F		1	1	1
20150811125	Ungoye	H	MO	neg	0/100	0	KO	neg		0	neg		0	0	0
20150811126	Ungoye	H	MO	neg	0/100	0	IR	neg		0	neg		0	0	0
20150811127	Ungoye	H	MO	neg	0/100	0	IR	neg		0	neg		0	0	0
20150811128	Ungoye	H	MO	F	3/30	0.1	IR	F	8/200	0.04	F		1	1	1
20150811129	Ungoye	H	MO	neg	0/100	0	IR	neg		0	neg		0	0	0
20150811130	Ungoye	H	MO	F	15/56	0.267857	IR	FM	12/200	0.06	FMO		1	1	1
20150811131	Ungoye	H	MO	neg	0/100	0	IR	neg		0	neg		0	0	0
20150811132	Ungoye	H	MO	F	15/32	0.46875	IR	F	20/213	0.0938967	FM		1	1	1
20150811133	Ungoye	H	MO	neg	0/100	0	IR	neg		0	neg		0	0	0
20150811134	Ungoye	H	MO	F	3/31	0.0967742	IR	FG	21/207 (1/207)	0.101449	F		1	1	1
20150811135	Ungoye	H	MO	neg	0/100	0	IR	F	3/200	0.015	FM		0	1	1
20150813001	KibuogiB	L	MO	neg	0/100	0	GO	F	2/200	0.01	neg		0	0	0
20150813002	KibuogiB	L	MO	F	4/50	0.08	GO	FG	7/200 (4/200)	0.035	F		1	1	1
20150813003	KibuogiB	L	MO	neg	0/100	0	GO	neg		0	neg		0	0	0
20150813004	KibuogiB	L	MO	F	5/50	0.1	GO	F	7/200	0.035	FO		1	1	1
20150813005	KibuogiB	L	MO	neg	0/100	0	GO	neg		0	O		0	0	1
20150813006	KibuogiB	L	MO	neg	0/100	0	GO	neg		0	neg		0	0	0
20150813007	KibuogiB	L	MO	neg	0/100	0	GO	neg		0	neg		0	0	0
20150813008	KibuogiB	L	MO	neg	0/100	0	GO	neg		0	neg		0	0	0
20150813009	KibuogiB	L	MO	F	8/30	0.266667	GO	F	20/200	0.1	F		1	1	1
20150813010	KibuogiB	L	MO	neg	0/100	0	GO	neg		0	neg		0	0	0
20150813011	KibuogiB	L	MO	neg	0/100	0	GO	neg		0	neg		0	0	0
20150813012	KibuogiB	L	MO	neg	0/100	0	GO	neg		0	neg		0	0	0
20150813013	KibuogiB	L	MO	neg	0/100	0	GO	FG	(8/200)	0.04	F		0	1	1
20150813014	KibuogiB	L	MO	neg	0/100	0	GO	neg		0	neg		0	0	0
20150813015	KibuogiB	L	MO	neg	0/100	0	GO	neg		0	neg		0	0	0
20150813016	KibuogiB	L	MO	neg	0/100	0	GO	neg		0	neg		0	0	0
20150813017	KibuogiB	L	MO	neg	0/100	0	GO	neg		0	neg		0	0	0
20150813018	KibuogiB	L	MO	neg	0/100	0	GO	neg		0	neg		0	0	0
20150813019	KibuogiB	L	MO	neg	0/100	0	GO	neg		0	neg		0	0	0
20150813020	KibuogiB	L	MO	neg	0/100	0	GO	neg		0	neg		0	0	0
20150813021	KibuogiB	L	MO	neg	0/100	0	GO	neg		0	neg		0	0	0
20150813022	KibuogiB	L	MO	neg	0/100	0	GO	neg		0	neg		0	0	0
20150813023	KibuogiB	L	MO	neg	0/100	0	GO	neg		0	neg		0	0	0
20150813024	KibuogiB	L	MO	neg	0/100	0	GO	neg		0	neg		0	0	0
20150813025	KibuogiB	L	MO	neg	0/100	0	GO	neg		0	neg		0	0	0
20150813026	KibuogiB	L	MO	neg	0/100	0	GO	neg		0	neg		0	0	0
20150813027	KibuogiB	L	MO	neg	0/100	0	GO	neg		0	neg		0	0	0
20150813028	KibuogiB	L	MO	neg	0/100	0	GO	neg		0	neg		0	0	0
20150813029	KibuogiB	L	MO	neg	0/100	0	GO	neg		0	neg		0	0	0
20150813030	KibuogiB	L	MO	neg	0/100	0	GO	neg		0	neg		0	0	0
20150813031	KibuogiB	L	MO	neg	0/100	0	GO	neg		0	neg		0	0	0
20150813032	KibuogiB	L	MO	neg	0/100	0	GO	neg		0	neg		0	0	0
20150813033	KibuogiB	L	MO	neg	0/100	0	GO	neg		0	neg		0	0	0
20150813034	KibuogiB	L	MO	neg	0/100	0	GO	neg		0	neg		0	0	0
20150813035	KibuogiB	L	MO	neg	0/100	0	GO	neg		0	neg		0	0	0
20150813036	KibuogiB	L	MO	neg	0/100	0	GO	neg		0	neg		0	0	0
20150813037	KibuogiB	L	MO	neg	0/100	0	GO	neg		0	neg		0	0	0
20150813038	KibuogiB	L	MO	neg	0/100	0	GO	neg		0	neg		0	0	0
20150813039	KibuogiB	L	MO	neg	0/100	0	GO	neg		0	neg		0	0	0
20150813040	KibuogiB	L	MO	neg	0/100	0	GO	neg		0	neg		0	0	0
20150813041	KibuogiB	L	MO	F	2/50	0.04	GO	F	9/200	0.045	FM		1	1	1
20150813042	KibuogiB	L	MO	neg	0/100	0	GO	neg		0	neg		0	0	0
20150813043	KibuogiB	L	MO	neg	0/100	0	GO	neg		0	neg		0	0	0
20150813044	KibuogiB	L	MO	neg	0/100	0	GO	neg		0	neg		0	0	0
20150813045	KibuogiB	L	MO	neg	0/100	0	GO	neg		0	neg		0	0	0
20150813046	KibuogiB	L	MO	neg	0/100	0	GO	neg		0	neg		0	0	0
20150813047	KibuogiB	L	MO	neg	0/100	0	GO	neg		0	neg		0	0	0
20150813048	KibuogiB	L	MO	neg	0/100	0	GO	neg		0	neg		0	0	0
20150813049	KibuogiB	L	MO	neg	0/100	0	GO	neg		0	neg		0	0	0
20150813050	KibuogiB	L	MO	neg	0/100	0	GO	neg		0	neg		0	0	0
20150813051	KibuogiB	L	MO	neg	0/100	0	GO	neg		0	neg		0	0	0
20150813052	KibuogiB	L	MO	neg	0/100	0	GO	neg		0	neg		0	0	0
20150813053	KibuogiB	L	MO	neg	0/100	0	GO	neg		0	neg		0	0	0
20150813054	KibuogiB	L	MO	neg	0/100	0	GO	neg		0	neg		0	0	0
20150813055	KibuogiB	L	MO	neg	0/100	0	GO	neg		0	F		0	0	1
20150813056	KibuogiB	L	MO	neg	0/100	0	GO	neg		0	neg		0	0	0
20150813057	KibuogiB	L	MO	neg	0/100	0	GO	neg		0	neg		0	0	0
20150813058	KibuogiB	L	MO	FG	52/50 + Pfgam	1.04	GO	FG	101/200 (4/200)	0.505	F		1	1	1
20150813059	KibuogiB	L	MO	neg	0/100	0	GO	neg		0	neg		0	0	0
20150813060	KibuogiB	L	MO	neg	0/100	0	GO	neg		0	neg		0	0	0
20150813061	KibuogiB	L	MO	neg	0/100	0	GO	neg		0	neg		0	0	0
20150813062	KibuogiB	L	MO	F	4/100	0.04	GO	F	4/200	0.02	F		1	1	1
20150813063	KibuogiB	L	MO	neg	0/100	0	GO	neg		0	neg		0	0	0
20150813064	KibuogiB	L	MO	neg	0/100	0	GO	neg		0	neg		0	0	0
20150813065	KibuogiB	L	MO	neg	0/100	0	GO	neg		0	M		0	0	1
20150813066	KibuogiB	L	MO	neg	0/100	0	GO	neg		0	neg		0	0	0
20150813067	KibuogiB	L	MO	neg	0/100	0	GO	neg		0	FM		0	0	1
20150813068	KibuogiB	L	MO	neg	0/100	0	GO	neg		0	neg		0	0	0
20150813069	KibuogiB	L	MO	neg	0/100	0	GO	neg		0	neg		0	0	0
20150813070	KibuogiB	L	MO	neg	0/100	0	GO	neg		0	neg		0	0	0
20150813071	KibuogiB	L	MO	neg	0/100	0	GO	neg		0	neg		0	0	0
20150813072	KibuogiB	L	MO	neg	0/100	0	GO	neg		0	neg		0	0	0
20150813073	KibuogiB	L	MO	neg	0/100	0	GO	neg		0	neg		0	0	0
20150813074	KibuogiB	L	MO	neg	0/100	0	GO	neg		0	neg		0	0	0
20150814001	NgodheＩ	L	MO	neg	0/100	0	IR	neg		0	neg		0	0	0
20150814002	NgodheＩ	L	MO	neg	0/100	0	IR	neg		0	neg		0	0	0
20150814003	NgodheＩ	L	MO	neg	0/100	0	IR	neg		0	neg		0	0	0
20150814004	NgodheＩ	L	MO	neg	0/100	0	IR	neg		0	neg		0	0	0
20150814005	NgodheＩ	L	MO	neg	0/100	0	IR	neg		0	neg		0	0	0
20150814006	NgodheＩ	L	MO	neg	0/100	0	IR	neg		0	neg		0	0	0
20150814007	NgodheＩ	L	MO	neg	0/100	0	IR	neg		0	neg		0	0	0
20150814008	NgodheＩ	L	MO	neg	0/100	0	IR	neg		0	neg		0	0	0
20150814009	NgodheＩ	L	MO	neg	0/100	0	IR	neg		0	neg		0	0	0
20150814010	NgodheＩ	L	MO	neg	0/100	0	IR	neg		0	O		0	0	1
20150814011	NgodheＩ	L	MO	neg	0/100	0	IR	neg		0	neg		0	0	0
20150814012	NgodheＩ	L	MO	neg	0/100	0	IR	neg		0	neg		0	0	0
20150814013	NgodheＩ	L	MO	neg	0/100	0	IR	neg		0	neg		0	0	0
20150814014	NgodheＩ	L	MO	neg	0/100	0	IR	neg		0	neg		0	0	0
20150814015	NgodheＩ	L	MO	neg	0/100	0	IR	neg		0	neg		0	0	0
20150814016	NgodheＩ	L	MO	neg	0/100	0	IR	neg		0	neg		0	0	0
20150814017	NgodheＩ	L	MO	neg	0/100	0	IR	neg		0	neg		0	0	0
20150814018	NgodheＩ	L	MO	neg	0/100	0	IR	neg		0	neg		0	0	0
20150814019	NgodheＩ	L	MO	neg	0/100	0	IR	neg		0	neg		0	0	0
20150814020	NgodheＩ	L	MO	neg	0/100	0	IR	neg		0	neg		0	0	0
20150814021	NgodheＩ	L	MO	neg	0/100	0	IR	neg		0	neg		0	0	0
20150814022	NgodheＩ	L	MO	neg	0/100	0	IR	neg		0	neg		0	0	0
20150814023	NgodheＩ	L	MO	neg	0/100	0	IR	neg		0	neg		0	0	0
20150814024	NgodheＩ	L	MO	neg	0/100	0	IR	neg		0	neg		0	0	0
20150814025	NgodheＩ	L	MO	neg	0/100	0	IR	neg		0	neg		0	0	0
20150814026	NgodheＩ	L	MO	neg	0/100	0	IR	neg		0	neg		0	0	0
20150814027	NgodheＩ	L	MO	neg	0/100	0	IR	neg		0	neg		0	0	0
20150814028	NgodheＩ	L	MO	neg	0/100	0	IR	neg		0	neg		0	0	0
20150814029	NgodheＩ	L	MO	neg	0/100	0	IR	neg		0	neg		0	0	0
20150814030	NgodheＩ	L	MO	neg	0/100	0	IR	neg		0	neg		0	0	0
20150814031	NgodheＩ	L	MO	neg	0/100	0	IR	neg		0	neg		0	0	0
20150814032	NgodheＩ	L	MO	neg	0/100	0	IR	neg		0	neg		0	0	0
20150814033	NgodheＩ	L	MO	neg	0/100	0	IR	neg		0	neg		0	0	0
20150814034	NgodheＩ	L	MO	neg	0/100	0	IR	neg		0	neg		0	0	0
20150814035	NgodheＩ	L	MO	neg	0/100	0	IR	neg		0	neg		0	0	0
20150814036	NgodheＩ	L	MO	neg	0/100	0	IR	neg		0	neg		0	0	0
20150814037	NgodheＩ	L	MO	neg	0/100	0	IR	neg		0	neg		0	0	0
20150814038	NgodheＩ	L	MO	neg	0/100	0	IR	neg		0	neg		0	0	0
20150814039	NgodheＩ	L	MO	neg	0/100	0	IR	neg		0	neg		0	0	0
20150814040	NgodheＩ	L	MO	neg	0/100	0	IR	neg		0	neg		0	0	0
20150814041	NgodheＩ	L	MO	neg	0/100	0	IR	neg		0	neg		0	0	0
20150814042	NgodheＩ	L	MO	neg	0/100	0	IR	neg		0	F		0	0	1
20150814043	NgodheＩ	L	MO	neg	0/100	0	IR	neg		0	neg		0	0	0
20150814044	NgodheＩ	L	MO	neg	0/100	0	IR	neg		0	F		0	0	1
20150814045	NgodheＩ	L	MO	neg	0/100	0	IR	neg		0	neg		0	0	0
20150814046	NgodheＩ	L	MO	neg	0/100	0	IR	neg		0	neg		0	0	0
20150814047	NgodheＩ	L	MO	neg	0/100	0	IR	neg		0	neg		0	0	0
20150814048	NgodheＩ	L	MO	neg	0/100	0	IR	neg		0	neg		0	0	0
20150814049	NgodheＩ	L	MO	neg	0/100	0	IR	neg		0	neg		0	0	0
20150814050	NgodheＩ	L	MO	neg	0/100	0	IR	neg		0	neg		0	0	0
20150814051	NgodheＩ	L	MO	neg	0/100	0	IR	neg		0	neg		0	0	0
20150814052	NgodheＩ	L	MO	neg	0/100	0	IR	neg		0	neg		0	0	0
20150814053	NgodheＩ	L	MO	neg	0/100	0	IR	neg		0	neg		0	0	0
20150814054	NgodheＩ	L	MO	neg	0/100	0	IR	neg		0	neg		0	0	0
20150814055	NgodheＩ	L	MO	neg	0/100	0	IR	neg		0	neg		0	0	0
20150814056	NgodheＩ	L	MO	F	81/35	2.31429	IR	F	373/200	1.865	F		1	1	1
20150814057	NgodheＩ	L	MO	neg	0/100	0	IR	neg		0	neg		0	0	0
20150814058	NgodheＩ	L	MO	neg	0/100	0	IR	neg		0	neg		0	0	0
20150814059	NgodheＩ	L	MO	neg	0/100	0	IR	neg		0	neg		0	0	0
20150814060	NgodheＩ	L	MO	neg	0/100	0	IR	neg		0	M		0	0	1
20150814061	NgodheＩ	L	MO	neg	0/100	0	IR	F	1/200	0.005	neg		0	0	0
20150814062	NgodheＩ	L	MO	neg	0/100	0	IR	neg		0	neg		0	0	0
20150814063	NgodheＩ	L	MO	neg	0/100	0	IR	neg		0	neg		0	0	0
20150814064	NgodheＩ	L	MO	neg	0/100	0	IR	neg		0	neg		0	0	0
20150814065	NgodheＩ	L	MO	neg	0/100	0	IR	neg		0	neg		0	0	0
20150817001	NgodheⅡ	L	MO	neg	0/100	0	MO	neg		0	neg		0	0	0
20150817002	NgodheⅡ	L	MO	neg	0/100	0	MO	neg		0	neg		0	0	0
20150817003	NgodheⅡ	L	MO	neg	0/100	0	MO	neg		0	neg		0	0	0
20150817004	NgodheⅡ	L	MO	neg	0/100	0	MO	neg		0	neg		0	0	0
20150817005	NgodheⅡ	L	MO	neg	0/100	0	MO	neg		0	neg		0	0	0
20150817006	NgodheⅡ	L	MO	neg	0/100	0	MO	neg		0	neg		0	0	0
20150817007	NgodheⅡ	L	MO	neg	0/100	0	MO	neg		0	neg		0	0	0
20150817008	NgodheⅡ	L	MO	neg	0/100	0	MO	neg		0	neg		0	0	0
20150817009	NgodheⅡ	L	MO	neg	0/100	0	MO	neg		0	neg		0	0	0
20150817010	NgodheⅡ	L	MO	neg	0/100	0	MO	neg		0	neg		0	0	0
20150817011	NgodheⅡ	L	MO	neg	0/100	0	MO	neg		0	neg		0	0	0
20150817012	NgodheⅡ	L	MO	neg	0/100	0	MO	neg		0	neg		0	0	0
20150817013	NgodheⅡ	L	MO	neg	0/100	0	MO	neg		0	neg		0	0	0
20150817014	NgodheⅡ	L	MO	neg	0/100	0	MO	neg		0	neg		0	0	0
20150817015	NgodheⅡ	L	MO	neg	0/100	0	MO	neg		0	neg		0	0	0
20150817016	NgodheⅡ	L	MO	neg	0/100	0	MO	neg		0	neg		0	0	0
20150817017	NgodheⅡ	L	MO	neg	0/100	0	MO	neg		0	neg		0	0	0
20150817018	NgodheⅡ	L	MO	neg	0/100	0	MO	neg		0	neg		0	0	0
20150817019	NgodheⅡ	L	MO	neg	0/100	0	MO	neg		0	neg		0	0	0
20150817020	NgodheⅡ	L	MO	neg	0/100	0	MO	neg		0	neg		0	0	0
20150817021	NgodheⅡ	L	MO	neg	0/100	0	MO	neg		0	neg		0	0	0
20150817022	NgodheⅡ	L	MO	neg	0/100	0	MO	neg		0	F		0	0	1
20150817023	NgodheⅡ	L	MO	neg	0/100	0	MO	neg		0	F		0	0	1
20150817024	NgodheⅡ	L	MO	neg	0/100	0	MO	neg		0	neg		0	0	0
20150817025	NgodheⅡ	L	MO	neg	0/100	0	MO	neg		0	neg		0	0	0
20150817026	NgodheⅡ	L	MO	neg	0/100	0	MO	neg		0	neg		0	0	0
20150817027	NgodheⅡ	L	MO	neg	0/100	0	MO	neg		0	neg		0	0	0
20150817028	NgodheⅡ	L	MO	neg	0/100	0	MO	neg		0	neg		0	0	0
20150817029	NgodheⅡ	L	MO	neg	0/100	0	MO	neg		0	F		0	0	1
20150817030	NgodheⅡ	L	MO	neg	0/100	0	MO	F	17/200	0.085	FM		0	1	1
20150817101	NgodheⅡ	L	MO	neg	0/100	0	YO	neg		0	neg		0	0	0
20150817102	NgodheⅡ	L	MO	neg	0/100	0	YO	neg		0	neg		0	0	0
20150817103	NgodheⅡ	L	MO	neg	0/100	0	YO	neg		0	neg		0	0	0
20150817104	NgodheⅡ	L	MO	neg	0/100	0	YO	neg		0	neg		0	0	0
20150817105	NgodheⅡ	L	MO	neg	0/100	0	YO	neg		0	neg		0	0	0
20150817106	NgodheⅡ	L	MO	neg	0/100	0	YO	neg		0	neg		0	0	0
20150817107	NgodheⅡ	L	MO	neg	0/100	0	YO	neg		0	neg		0	0	0
20150817108	NgodheⅡ	L	MO	neg	0/100	0	YO	neg		0	neg		0	0	0
20150817109	NgodheⅡ	L	MO	neg	0/100	0	YO	neg		0	neg		0	0	0
20150817110	NgodheⅡ	L	MO	neg	0/100	0	YO	neg		0	O		0	0	1
20150817111	NgodheⅡ	L	MO	neg	0/100	0	YO	F	2/201	0.00995025	neg		0	0	0
20150817112	NgodheⅡ	L	MO	neg	0/100	0	YO	neg		0	neg		0	0	0
20150817113	NgodheⅡ	L	MO	neg	0/100	0	YO	neg		0	neg		0	0	0
20150817114	NgodheⅡ	L	MO	neg	0/100	0	YO	neg		0	neg		0	0	0
20150817115	NgodheⅡ	L	MO	neg	0/100	0	YO	neg		0	neg		0	0	0
20150817116	NgodheⅡ	L	MO	neg	0/100	0	YO	neg		0	neg		0	0	0
20150817117	NgodheⅡ	L	MO	neg	0/100	0	YO	neg		0	neg		0	0	0
20150817118	NgodheⅡ	L	MO	neg	0/100	0	YO	neg		0	neg		0	0	0
20150817119	NgodheⅡ	L	MO	neg	0/100	0	YO	neg		0	neg		0	0	0
20150817120	NgodheⅡ	L	MO	neg	0/100	0	YO	neg		0	neg		0	0	0
20150817121	NgodheⅡ	L	MO	neg	0/100	0	YO	FG	(4/202)	0.019802	F		0	1	1
20150817122	NgodheⅡ	L	MO	neg	0/100	0	YO	neg		0	neg		0	0	0
20150817123	NgodheⅡ	L	MO	neg	0/100	0	YO	neg		0	neg		0	0	0
20150817124	NgodheⅡ	L	MO	neg	0/100	0	YO	neg		0	neg		0	0	0
20150817125	NgodheⅡ	L	MO	neg	0/100	0	YO	neg		0	neg		0	0	0
20150817126	NgodheⅡ	L	MO	neg	0/100	0	YO	neg		0	neg		0	0	0
20150817127	NgodheⅡ	L	MO	neg	0/100	0	YO	neg		0	neg		0	0	0
20150817128	NgodheⅡ	L	MO	neg	0/100	0	YO	neg		0	neg		0	0	0
20150817129	NgodheⅡ	L	MO	neg	0/100	0	YO	neg		0	neg		0	0	0
20150817130	NgodheⅡ	L	MO	neg	0/100	0	YO	neg		0	neg		0	0	0
20150817131	NgodheⅡ	L	MO	neg	0/100	0	YO	neg		0	neg		0	0	0
20150817132	NgodheⅡ	L	MO	neg	0/100	0	YO	neg		0	neg		0	0	0
20150817133	NgodheⅡ	L	MO	neg	0/100	0	YO	neg		0	neg		0	0	0
20150817134	NgodheⅡ	L	MO	neg	0/100	0	YO	neg		0	neg		0	0	0
20150817135	NgodheⅡ	L	MO	neg	0/100	0	YO	neg		0	neg		0	0	0
20150817136	NgodheⅡ	L	MO	neg	0/100	0	YO	neg		0	neg		0	0	0
20150817137	NgodheⅡ	L	MO	neg	0/100	0	YO	neg		0	neg		0	0	0
20150817138	NgodheⅡ	L	MO	neg	0/100	0	YO	neg		0	neg		0	0	0
20150817139	NgodheⅡ	L	MO	neg	0/100	0	YO	neg		0	neg		0	0	0
20150817140	NgodheⅡ	L	MO	neg	0/100	0	YO	neg		0	neg		0	0	0
20150817141	NgodheⅡ	L	MO	neg	0/100	0	AL	neg		0	neg		0	0	0
20150817142	NgodheⅡ	L	MO	neg	0/100	0	AL	neg		0	neg		0	0	0
20150817143	NgodheⅡ	L	MO	neg	0/100	0	AL	neg		0	neg		0	0	0
20150817145	NgodheⅡ	L	MO	neg	0/100	0	AL	neg		0	neg		0	0	0
20150817146	NgodheⅡ	L	MO	neg	0/100	0	AL	neg		0	neg		0	0	0
20150817147	NgodheⅡ	L	MO	neg	0/100	0	AL	neg		0	neg		0	0	0
20150817148	NgodheⅡ	L	MO	neg	0/100	0	AL	neg		0	neg		0	0	0
20150817149	NgodheⅡ	L	MO	neg	0/100	0	AL	neg		0	neg		0	0	0
20150817150	NgodheⅡ	L	MO	neg	0/100	0	AL	neg		0	neg		0	0	0
20150817151	NgodheⅡ	L	MO	neg	0/100	0	AL	neg		0	neg		0	0	0
20150817152	NgodheⅡ	L	MO	neg	0/100	0	AL	neg		0	neg		0	0	0
20150817153	NgodheⅡ	L	MO	neg	0/100	0	AL	neg		0	neg		0	0	0
20150817154	NgodheⅡ	L	MO	neg	0/100	0	AL	neg		0	neg		0	0	0
20150817155	NgodheⅡ	L	MO	F	6/50	0.12	AL	F	31/200	0.155	F		1	1	1
20150817156	NgodheⅡ	L	MO	neg	0/100	0	AL	neg		0	neg		0	0	0
20150817157	NgodheⅡ	L	MO	neg	0/100	0	AL	neg		0	neg		0	0	0
20150817158	NgodheⅡ	L	MO	neg	0/100	0	AL	neg		0	neg		0	0	0
20150817159	NgodheⅡ	L	MO	neg	0/100	0	AL	neg		0	neg		0	0	0
20150817160	NgodheⅡ	L	MO	neg	0/100	0	AL	neg		0	neg		0	0	0
20150817161	NgodheⅡ	L	MO	neg	0/100	0	AL	neg		0	neg		0	0	0
20150817162	NgodheⅡ	L	MO	neg	0/100	0	AL	neg		0	neg		0	0	0
20150817163	NgodheⅡ	L	MO	neg	0/100	0	IR	neg		0	neg		0	0	0
20150817164	NgodheⅡ	L	MO	neg	0/100	0	IR	neg		0	neg		0	0	0
20150817165	NgodheⅡ	L	MO	neg	0/100	0	IR	F	2/206	0.00970874	F		0	1	1
20150817166	NgodheⅡ	L	MO	neg	0/100	0	IR	neg		0	neg		0	0	0
20150817167	NgodheⅡ	L	MO	neg	0/100	0	IR	FG	10/201 (1/201)	0.0497512	F		0	1	1
20150817168	NgodheⅡ	L	MO	neg	0/100	0	IR	neg		0	neg		0	0	0
20150817169	NgodheⅡ	L	MO	neg	0/100	0	YO	neg		0	neg		0	0	0
20150817170	NgodheⅡ	L	MO	neg	0/100	0	YO	neg		0	neg		0	0	0
20150817171	NgodheⅡ	L	MO	neg	0/100	0	YO	neg		0	neg		0	0	0
20150817172	NgodheⅡ	L	MO	neg	0/100	0	YO	neg		0	neg		0	0	0
20150817173	NgodheⅡ	L	MO	neg	0/100	0	YO	neg		0	F		0	0	1
20150817174	NgodheⅡ	L	MO	neg	0/100	0	YO	neg		0	neg		0	0	0
20150817175	NgodheⅡ	L	MO	neg	0/100	0	YO	neg		0	neg		0	0	0
statistics area	H	526	neg	870			neg	873		neg	712		AO+PCR+	Gm+PCR+	PCR+
statistics area	L	492	pos	148			pos	145		pos	306		141	119	306
statistics area	tot	1018
